# Supplementary material for: To mulch or not to mulch? Effects of gravel mulch toppings on plant establishment and development in ornamental prairie plantings
Source: PLoS One. 2017 Feb 6;12(2):e0171533. doi: 10.1371/journal.pone.0171533 (PMC5293235; doi:10.1371/journal.pone.0171533)
Supplement: S1 Table — lS = heavily loamy sand, l'S = slightly loamy sand, gm = gravel mulch, ts = topsoil. (XLS) [file pone.0171533.s001.xls]

## Sheet: Tabelle1
sample	soil type	C*total	N*total	C/N ratio	NH4	NO3	Nmin	pH	P	K	Mg
		%/DM	%/DM			(kg/ha)			mg/100g soil
gm 1	lS	2.09	0.14	14.9	5	3	8	6.8	77.3	7	8.9
gm 2	lS	2.12	0.15	14.1	2	3	5	6.7	53.4	5	6.8
gm 3	l'S	1.83	0.13	14.1	5	2	7	6.7	51.3	8	6.9
gm 4	l'S	1.9	0.13	14.6	2	1	3	6.7	58	6	6.3
gm 5	lS	2.01	0.13	15.5	5	2	7	6.7	48.2	10	5.9
ts 1	lS	1.62	0.12	13.5	2	2	4	6.9	44.6	6	6.9
ts 2	lS	2.07	0.14	14.8	5	3	8	7	46.6	6	5.2
ts 3	l'S	2	0.14	14.3	2	2	4	6.8	61.2	7	5.3
ts 4	l'S	1.93	0.12	16.1	5	2	7	6.9	63.4	7	4.8
ts 5	l'S	1.82	0.1	18.2	2	1	3	6.8	62.7	7	4.6
