# Supplementary material for: To mulch or not to mulch? Effects of gravel mulch toppings on plant establishment and development in ornamental prairie plantings
Source: PLoS One. 2017 Feb 6;12(2):e0171533. doi: 10.1371/journal.pone.0171533 (PMC5293235; doi:10.1371/journal.pone.0171533)
Supplement: S2 Table — (XLSX) [file pone.0171533.s002.xlsx]

## Sheet: Gesamtartenliste
Assessed species	present on topsoil	present on gravel mulch
Acer negundo		x
Acer platanoides	x	x
Acer pseudoplatanus	x	x
Agrostis capillaris	x
Arabidopsis thaliana	x	x
Arenaria leptoclados	x	x
Arenaria serpyllifolia	x	x
Bellis perennis	x
Betula pendula	x	x
Bromus hordeaceus	x	x
Bromus sterilis	x	x
Calamagrostis epigejos	x	x
Campanula patula	x	x
Campanula rapunculus	x
Campanula rotundifolia	x
Capsella bursa-pastoris	x	x
Carpinus betulus	x	x
Cerastium holosteoides	x	x
Chenopodium album	x	x
Chenopodium glaucum	x	x
Cirsium arvense	x	x
Cirsium eriophorum	x	x
Cirsium oleraceum		x
Cirsium vulgare	x	x
Clematis vitalba	x	x
Convolvulus arvensis		x
Conyza canadensis	x	x
Crataegus monogyna	x	x
Crepis biennis		x
Crepis capillaris	x
Daucus carota	x	x
Diplotaxis tenuifolia		x
Elymus repens	x	x
Epilobium lamyi	x	x
Erigeron annuus	x	x
Euphorbia cyparissias		x
Euphorbia helioscopa		x
Festuca rubra	x	x
Fragaria vesca	x
Galinsoga parviflora	x
Galium aparine	x
Geum urbanum	x
Glechoma hederacea	x
Helichrysum arenarium	x
Hernaria glabra	x
Hieracium aurantiacum	x
Hieracium aurea	x
Hieracium fallax	x
Hieracium pilosella	x	x
Holcus lanatus		x
Hordeum murinum	x	x
Hypericum perforatum	x	x
Hypochaeris radicata	x	x
Iris sibirica		x
Knautia arvensis	x	x
Lactuca serriola	x	x
Lens culinaris		x
Linaria vulgaris		x
Lolium perenne	x	x
Mahonia aquifolium	x
Matricaria discoidea	x
Medicago lupulina	x	x
Myosotis arvensis	x
Oenothera biennis	x	x
Oxalis corniculata	x	x
Oxalis delenii	x	x
Papaver rhoeas		x
Phacelia tanacetifolia	x
Picea pungens	x	x
Picris hieracioides	x	x
Pinus sylvestris	x	x
Plantago lanceolata	x	x
Plantago major	x	x
Plantago media		x
Poa angustifolia	x
Poa annua	x	x
Poa pratensis	x	x
Poa trivialis	x
Polygonum aviculare	x	x
Populus tremula	x	x
Portulaca oleracea		x
Potentilla neumanniana	x
Prunella vulgaris	x	x
Quercus petraea	x
Ranunculus acris	x
Rorippa palustris	x
Rorippa sylvestris	x	x
Rosa canina		x
Rubus fruticosus		x
Rumex acetosa	x	x
Rumex acetosella	x
Rumex optosifolius	x
Rumex thyrsiflorus	x	x
Sagina procumbens	x	x
Salix capraea	x	x
Sedum spurium	x
Senecio jacobaea	x
Senecio vulgaris	x	x
Setaria viridis		x
Solidago canadensis	x	x
Sonchus oleraceus	x	x
Spergularia segetalis	x
Stellaria media	x	x
Tanacetum vulgare	x
Taraxacum officinale	x	x
Thymus serpyllum	x
Thymus vulgaris	x
Tilia spp.		x
Trifolium dubium		x
Trifolium pratense	x
Trifolium repens	x	x
Tripleurospermum maritimum		x
Tussilago farfara	x
Urtica dioica		x
Verbascum nigrum		x
Veronica arvensis	x	x
Veronica hederifolia	x	x
Veronica serpyllifolia	x
Vicia grandiflora		x
Viola arvensis	x
Viola tricolor	x	x
