# Supplementary material for: To mulch or not to mulch? Effects of gravel mulch toppings on plant establishment and development in ornamental prairie plantings
Source: PLoS One. 2017 Feb 6;12(2):e0171533. doi: 10.1371/journal.pone.0171533 (PMC5293235; doi:10.1371/journal.pone.0171533)
Supplement: S3 File — (ZIP) [file pone.0171533.s006.zip]

Archive with 19 entries (18 files):
- S6_File/
- S6_File/data_mortality rates per plot.txt
- S6_File/data_mortality rates per species_062010.txt
- S6_File/data_mortality rates per species_062011.txt
- S6_File/data_mortality rates per species_062012.txt
- S6_File/data_mortality rates per species_092010.txt
- S6_File/data_mortality rates per species_092011.txt
- S6_File/data_mortality rates per species_092012.txt
- S6_File/data_soil temp_2011.txt
- S6_File/data_soil temp_2012.txt
- S6_File/data_vitality_amca.txt
- S6_File/data_vitality_bou.txt
- S6_File/data_vitality_eryu.txt
- S6_File/data_vitality_mobra.txt
- S6_File/data_vitality_pain.txt
- S6_File/data_vitality_sch.txt
- S6_File/data_vitality_somi.txt
- S6_File/data_vitality_spo.txt
- S6_File/data_weed species.txt
