# Supplementary material for: To mulch or not to mulch? Effects of gravel mulch toppings on plant establishment and development in ornamental prairie plantings
Source: PLoS One. 2017 Feb 6;12(2):e0171533. doi: 10.1371/journal.pone.0171533 (PMC5293235; doi:10.1371/journal.pone.0171533)
Supplement: S3 File — (ZIP) [file pone.0171533.s006.zip › S6_File/data_mortality rates per plot.txt]

FID	W	B	Lauf	M	P	GSV	AV	Rate062010_25	Rate092010_25	Rate062011_25	Rate092011_25	Rate062011_7	Rate092011_7	Rate062012_7	Rate092012_7	Rate062011_32	Rate092011_32	Rate062012_32	Rate092012_32	Rate062013_32
1	a	O	1	a	D1	C1	B1	13.14	0.00	0.73	2.19	16.67	16.67	0.00	0.00	1.40	2.80	0.70	0.00	2.10
2	a	O	2	a	D2	C1	B1	2.92	0.00	2.19	0.00	0.00	16.67	16.67	0.00	2.10	0.70	2.80	0.70	1.40
3	a	O	3	a	D3	C1	B1	6.62	0.00	1.47	0.00	0.00	0.00	28.57	0.00	1.40	0.00	1.40	0.00	1.40
4	a	O	4	b	D1	C2	B1	11.20	0.00	4.00	1.60	11.11	11.11	0.00	5.56	4.90	2.80	2.80	1.40	9.09
5	a	O	5	b	D2	C2	B1	9.68	0.00	1.61	0.00	15.79	0.00	15.79	15.79	3.50	0.00	5.59	2.80	4.90
6	a	O	6	b	D3	C2	B1	12.90	0.00	2.42	0.00	21.05	5.26	26.32	0.00	4.90	0.70	6.29	0.70	2.80
7	a	O	7	c	D1	C3	B1	26.27	0.85	2.54	2.54	16.00	0.00	4.00	16.00	4.90	2.10	4.90	6.29	6.29
8	a	O	8	c	D2	C3	B1	21.37	0.00	6.84	1.71	15.38	3.85	26.92	0.00	8.39	2.10	7.69	2.80	6.29
9	a	O	9	c	D3	C3	B1	16.10	0.00	6.78	0.00	20.00	0.00	28.00	4.00	9.09	0.00	8.39	1.40	4.20
10	a	O	10	d	D1	C1	B2	3.73	0.00	2.24	0.00	11.11	0.00	44.44	11.11	2.80	0.00	4.20	1.40	4.20
11	a	O	11	d	D2	C1	B2	5.97	0.00	0.75	0.75	11.11	0.00	44.44	0.00	1.40	0.70	4.20	0.00	1.40
12	a	O	12	d	D3	C1	B2	6.72	0.00	0.00	1.49	0.00	22.22	22.22	0.00	0.00	2.80	2.80	0.00	0.70
13	a	O	13	e	D1	C2	B2	5.83	0.00	11.67	4.17	0.00	0.00	43.48	4.35	9.79	3.50	12.59	1.40	6.99
14	a	O	14	e	D2	C2	B2	10.00	0.00	1.67	0.83	13.04	0.00	30.43	4.35	3.50	0.70	10.49	2.10	3.50
15	a	O	15	e	D3	C2	B2	14.17	0.00	2.50	5.00	4.35	4.35	43.48	17.39	2.80	4.90	8.39	4.20	2.80
16	a	O	16	f	D1	C3	B2	20.37	0.00	2.78	2.78	0.00	5.71	28.57	8.57	2.10	3.50	10.49	3.50	6.29
17	a	O	17	f	D2	C3	B2	24.07	0.00	6.48	1.85	2.86	2.86	28.57	17.14	5.59	2.10	11.89	6.29	8.39
18	a	O	18	f	D3	C3	B2	25.93	0.00	8.33	0.00	8.57	2.86	20.00	5.71	8.39	0.70	8.39	2.80	7.69
19	a	O	19	g	D1	C1	B3	5.59	0.00	6.29	2.10	NA	NA	NA	NA	6.29	2.10	4.90	1.40	2.10
20	a	O	20	g	D2	C1	B3	6.99	0.00	2.10	1.40	NA	NA	NA	NA	2.10	1.40	4.20	3.50	1.40
21	a	O	21	g	D3	C1	B3	6.99	0.00	3.50	0.70	NA	NA	NA	NA	3.50	0.70	2.10	0.00	0.00
22	a	O	22	h	D1	C2	B3	12.59	0.00	4.20	4.90	NA	NA	NA	NA	4.20	4.90	11.89	2.10	6.99
23	a	O	23	h	D2	C2	B3	5.59	0.00	5.59	5.59	NA	NA	NA	NA	5.59	5.59	2.80	4.20	9.09
24	a	O	24	h	D3	C2	B3	6.99	0.00	4.90	2.80	NA	NA	NA	NA	4.90	2.80	4.20	2.10	1.40
25	a	O	25	i	D1	C3	B3	18.88	0.00	12.59	4.20	NA	NA	NA	NA	12.59	4.20	5.59	4.90	9.79
26	a	O	26	i	D2	C3	B3	16.78	0.00	8.39	4.20	NA	NA	NA	NA	8.39	4.20	8.39	3.50	10.49
27	a	O	27	i	D3	C3	B3	10.49	0.00	11.19	3.50	NA	NA	NA	NA	11.19	3.50	4.90	3.50	7.69
28	b	O	1	a	D1	C1	B1	8.09	0.00	5.88	0.00	14.29	14.29	14.29	0.00	6.29	0.70	2.10	3.50	2.80
29	b	O	2	a	D2	C1	B1	9.56	0.00	1.47	1.47	14.29	14.29	0.00	0.00	2.10	2.10	1.40	0.00	6.29
30	b	O	3	a	D3	C1	B1	5.15	0.00	3.68	0.74	28.57	0.00	0.00	14.29	4.90	0.70	2.80	1.40	1.40
31	b	O	4	b	D1	C2	B1	7.20	0.00	2.40	3.20	5.56	0.00	22.22	0.00	2.80	2.80	3.50	2.80	6.99
32	b	O	5	b	D2	C2	B1	8.87	0.00	3.23	0.81	15.79	10.53	21.05	0.00	4.90	2.10	8.39	0.00	4.20
33	b	O	6	b	D3	C2	B1	6.40	0.00	6.40	0.80	11.11	16.67	16.67	5.56	6.99	2.80	4.90	1.40	4.90
34	b	O	7	c	D1	C3	B1	16.24	0.00	8.55	2.56	3.85	3.85	7.69	0.00	7.69	2.80	4.90	0.00	8.39
35	b	O	8	c	D2	C3	B1	10.26	0.00	10.26	0.85	7.69	15.38	7.69	0.00	9.79	3.50	6.99	3.50	6.29
36	b	O	9	c	D3	C3	B1	13.68	0.00	6.84	1.71	3.85	3.85	15.38	7.69	6.29	2.10	5.59	4.20	4.90
37	b	O	10	d	D1	C1	B2	2.99	0.00	4.48	2.24	11.11	11.11	33.33	0.00	4.90	2.80	6.29	0.00	9.09
38	b	O	11	d	D2	C1	B2	3.73	0.00	5.97	2.24	22.22	0.00	44.44	0.00	6.99	2.10	10.49	0.70	5.59
39	b	O	12	d	D3	C1	B2	5.97	0.00	2.99	2.99	22.22	11.11	22.22	0.00	4.20	3.50	2.80	0.00	2.10
40	b	O	13	e	D1	C2	B2	11.67	0.00	2.50	0.83	4.35	4.35	30.43	8.70	2.80	1.40	9.09	2.80	4.90
41	b	O	14	e	D2	C2	B2	9.17	0.00	3.33	1.67	8.70	4.35	30.43	4.35	4.20	2.10	9.79	1.40	9.79
42	b	O	15	e	D3	C2	B2	15.00	0.00	1.67	0.83	8.70	4.35	21.74	0.00	2.80	1.40	8.39	2.80	8.39
43	b	O	16	f	D1	C3	B2	12.96	0.00	5.56	2.78	0.00	0.00	31.43	11.43	4.20	2.10	12.59	4.90	13.29
44	b	O	17	f	D2	C3	B2	18.52	0.00	9.26	3.70	0.00	5.71	25.71	5.71	6.99	4.20	11.89	1.40	4.90
45	b	O	18	f	D3	C3	B2	14.68	0.00	10.09	1.83	5.88	0.00	8.82	5.88	9.09	1.40	2.10	3.50	5.59
46	b	O	19	g	D1	C1	B3	3.50	0.00	4.90	2.10	NA	NA	NA	NA	4.90	2.10	5.59	0.70	1.40
47	b	O	20	g	D2	C1	B3	4.90	0.00	4.20	2.80	NA	NA	NA	NA	4.20	2.80	2.80	2.80	2.80
48	b	O	21	g	D3	C1	B3	4.90	0.00	5.59	0.70	NA	NA	NA	NA	5.59	0.70	4.90	0.70	4.20
49	b	O	22	h	D1	C2	B3	6.29	0.00	4.90	6.99	NA	NA	NA	NA	4.90	6.99	9.09	6.29	7.69
50	b	O	23	h	D2	C2	B3	9.09	0.00	3.50	2.10	NA	NA	NA	NA	3.50	2.10	9.09	8.39	8.39
51	b	O	24	h	D3	C2	B3	8.39	0.00	4.20	2.10	NA	NA	NA	NA	4.20	2.10	3.50	9.79	6.99
52	b	O	25	i	D1	C3	B3	14.69	0.00	12.59	4.20	NA	NA	NA	NA	12.59	4.20	6.99	3.50	13.99
53	b	O	26	i	D2	C3	B3	9.79	0.00	12.59	4.20	NA	NA	NA	NA	12.59	4.20	6.29	4.20	18.18
54	b	O	27	i	D3	C3	B3	13.99	0.00	13.29	2.10	NA	NA	NA	NA	13.29	2.10	6.29	2.10	10.49
55	c	O	1	a	D1	C1	B1	4.38	0.00	0.73	2.19	16.67	0.00	50.00	0.00	1.40	2.10	8.39	0.70	3.50
56	c	O	2	a	D2	C1	B1	2.21	0.00	1.47	0.00	14.29	28.57	0.00	14.29	2.10	1.40	4.20	2.10	6.29
57	c	O	3	a	D3	C1	B1	5.88	0.00	2.94	1.47	14.29	0.00	28.57	0.00	3.50	1.40	6.99	1.40	0.70
58	c	O	4	b	D1	C2	B1	5.65	0.00	4.03	1.61	5.26	10.53	26.32	5.26	4.20	2.80	11.89	4.90	10.49
59	c	O	5	b	D2	C2	B1	8.06	0.00	4.03	2.42	26.32	5.26	15.79	5.26	6.99	2.80	8.39	5.59	4.20
60	c	O	6	b	D3	C2	B1	5.65	0.00	5.65	5.65	15.79	10.53	21.05	21.05	6.99	6.29	6.99	4.20	4.90
61	c	O	7	c	D1	C3	B1	7.63	0.00	10.17	3.39	24.00	0.00	16.00	8.00	12.59	2.80	8.39	7.69	14.69
62	c	O	8	c	D2	C3	B1	6.84	0.00	7.69	3.42	11.54	7.69	30.77	7.69	8.39	4.20	10.49	8.39	11.19
63	c	O	9	c	D3	C3	B1	13.68	0.00	6.84	2.56	3.85	11.54	34.62	7.69	6.29	4.20	13.29	6.29	6.29
64	c	O	10	d	D1	C1	B2	5.97	0.00	2.24	0.00	11.11	11.11	66.67	0.00	2.80	0.70	6.29	2.80	5.59
65	c	O	11	d	D2	C1	B2	4.48	0.00	2.99	2.99	0.00	22.22	33.33	11.11	2.80	4.20	6.29	2.80	8.39
66	c	O	12	d	D3	C1	B2	4.48	0.00	2.99	1.49	0.00	0.00	22.22	22.22	2.80	1.40	3.50	2.80	2.80
67	c	O	13	e	D1	C2	B2	5.79	0.00	4.13	3.31	13.64	9.09	40.91	18.18	5.59	4.20	15.38	4.90	3.50
68	c	O	14	e	D2	C2	B2	10.83	0.00	8.33	4.17	0.00	13.04	39.13	8.70	6.99	5.59	11.89	2.80	7.69
69	c	O	15	e	D3	C2	B2	17.36	0.00	9.09	4.13	4.55	9.09	31.82	4.55	8.39	4.90	6.29	2.10	6.29
70	c	O	16	f	D1	C3	B2	9.26	0.00	8.33	11.11	2.86	5.71	40.00	5.71	6.99	9.79	13.99	2.80	8.39
71	c	O	17	f	D2	C3	B2	15.74	0.00	8.33	2.78	2.86	17.14	31.43	5.71	6.99	6.29	12.59	4.90	11.19
72	c	O	18	f	D3	C3	B2	12.96	0.00	8.33	5.56	14.29	5.71	34.29	2.86	9.79	5.59	14.69	3.50	9.09
73	c	O	19	g	D1	C1	B3	8.39	0.00	2.10	1.40	NA	NA	NA	NA	2.10	1.40	4.20	2.10	9.09
74	c	O	20	g	D2	C1	B3	9.79	0.00	2.80	1.40	NA	NA	NA	NA	2.80	1.40	4.20	2.80	4.20
75	c	O	21	g	D3	C1	B3	20.98	0.00	4.20	1.40	NA	NA	NA	NA	4.20	1.40	2.80	2.10	1.40
76	c	O	22	h	D1	C2	B3	18.88	0.00	3.50	1.40	NA	NA	NA	NA	3.50	1.40	8.39	0.70	11.89
77	c	O	23	h	D2	C2	B3	18.88	0.00	0.00	9.79	NA	NA	NA	NA	0.00	9.79	4.90	2.10	9.79
78	c	O	24	h	D3	C2	B3	11.19	0.00	9.09	1.40	NA	NA	NA	NA	9.09	1.40	6.99	1.40	5.59
79	c	O	25	i	D1	C3	B3	16.08	0.00	7.69	3.50	NA	NA	NA	NA	7.69	3.50	6.99	3.50	16.78
80	c	O	26	i	D2	C3	B3	18.18	0.00	5.59	4.90	NA	NA	NA	NA	5.59	4.90	6.29	0.70	12.59
81	c	O	27	i	D3	C3	B3	26.57	0.00	9.79	1.40	NA	NA	NA	NA	9.79	1.40	2.80	4.20	5.59
82	a	S	28	a	D1	C1	B1	11.76	0.00	5.88	2.21	0.00	14.29	14.29	0.00	5.59	2.80	5.59	0.00	1.40
83	a	S	29	a	D2	C1	B1	16.18	0.00	2.94	0.00	28.57	0.00	0.00	0.00	4.20	0.00	2.80	0.70	3.50
84	a	S	30	a	D3	C1	B1	10.29	0.00	8.09	1.47	14.29	0.00	42.86	0.00	8.39	1.40	5.59	0.00	2.10
85	a	S	31	b	D1	C2	B1	26.40	0.00	6.40	0.80	11.11	5.56	11.11	5.56	6.99	1.40	4.90	2.10	2.80
86	a	S	32	b	D2	C2	B1	21.77	0.00	9.68	0.81	21.05	5.26	26.32	5.26	11.19	1.40	6.29	2.80	0.70
87	a	S	33	b	D3	C2	B1	15.20	0.00	5.60	0.80	11.11	0.00	27.78	5.56	6.29	0.70	9.09	1.40	0.70
88	a	S	34	c	D1	C3	B1	32.20	0.00	9.32	1.69	8.00	4.00	0.00	0.00	9.09	2.10	5.59	0.70	4.20
89	a	S	35	c	D2	C3	B1	32.20	0.00	7.63	2.54	16.00	8.00	12.00	4.00	9.09	3.50	7.69	0.70	4.20
90	a	S	36	c	D3	C3	B1	17.09	0.00	8.55	0.00	23.08	7.69	0.00	3.85	11.19	1.40	6.29	1.40	1.40
91	a	S	37	d	D1	C1	B2	6.72	0.00	5.97	2.24	22.22	0.00	22.22	0.00	6.99	2.10	2.80	2.10	2.80
92	a	S	38	d	D2	C1	B2	4.48	0.00	4.48	1.49	0.00	0.00	55.56	0.00	4.20	1.40	4.90	0.70	2.10
93	a	S	39	d	D3	C1	B2	5.97	0.00	6.72	0.75	0.00	0.00	22.22	0.00	6.29	0.70	6.99	0.70	2.10
94	a	S	40	e	D1	C2	B2	13.33	0.00	10.00	2.50	0.00	4.35	30.43	0.00	8.39	2.10	7.69	2.80	8.39
95	a	S	41	e	D2	C2	B2	15.83	0.00	5.83	5.00	13.04	8.70	17.39	4.35	6.99	5.59	7.69	2.10	4.20
96	a	S	42	e	D3	C2	B2	13.33	0.00	12.50	2.50	0.00	0.00	39.13	0.00	10.49	2.10	15.38	1.40	1.40
97	a	S	43	f	D1	C3	B2	26.85	0.00	7.41	2.78	14.29	0.00	20.00	2.86	9.09	2.10	8.39	1.40	3.50
98	a	S	44	f	D2	C3	B2	22.22	0.00	6.48	4.63	5.71	0.00	31.43	5.71	6.29	3.50	14.69	1.40	3.50
99	a	S	45	f	D3	C3	B2	16.67	0.00	8.33	2.78	5.71	5.71	28.57	5.71	7.69	3.50	13.29	3.50	6.99
100	a	S	46	g	D1	C1	B3	6.29	0.00	5.59	2.10	NA	NA	NA	NA	5.59	2.10	6.29	1.40	1.40
101	a	S	47	g	D2	C1	B3	9.09	0.00	4.20	2.10	NA	NA	NA	NA	4.20	2.10	6.99	0.00	1.40
102	a	S	48	g	D3	C1	B3	18.88	0.00	3.50	2.10	NA	NA	NA	NA	3.50	2.10	4.20	1.40	0.00
103	a	S	49	h	D1	C2	B3	14.69	0.00	4.90	5.59	NA	NA	NA	NA	4.90	5.59	9.09	2.10	2.10
104	a	S	50	h	D2	C2	B3	15.38	0.00	10.49	2.10	NA	NA	NA	NA	10.49	2.10	10.49	2.10	0.70
105	a	S	51	h	D3	C2	B3	15.38	0.00	9.79	2.10	NA	NA	NA	NA	9.79	2.10	5.59	2.10	2.80
106	a	S	52	i	D1	C3	B3	28.67	0.00	9.79	5.59	NA	NA	NA	NA	9.79	4.90	8.39	1.40	4.90
107	a	S	53	i	D2	C3	B3	29.37	0.00	2.80	4.20	NA	NA	NA	NA	2.80	4.20	13.29	0.00	7.69
108	a	S	54	i	D3	C3	B3	34.97	0.00	7.69	2.80	NA	NA	NA	NA	7.69	2.80	13.29	2.10	3.50
109	b	S	28	a	D1	C1	B1	10.29	0.00	4.41	0.74	28.57	28.57	0.00	0.00	5.59	2.10	3.50	0.00	1.40
110	b	S	29	a	D2	C1	B1	10.29	0.00	4.41	0.00	28.57	14.29	28.57	0.00	5.59	0.70	2.10	0.00	2.10
111	b	S	30	a	D3	C1	B1	6.62	0.00	2.21	0.74	14.29	0.00	28.57	0.00	2.80	0.70	3.50	0.00	1.40
112	b	S	31	b	D1	C2	B1	7.26	0.00	4.03	0.81	10.53	15.79	26.32	10.53	4.90	2.80	8.39	2.80	2.80
113	b	S	32	b	D2	C2	B1	5.65	0.00	4.84	4.03	15.79	0.00	31.58	0.00	6.29	3.50	11.89	0.70	2.80
114	b	S	33	b	D3	C2	B1	7.26	0.00	4.84	3.23	5.26	5.26	42.11	5.26	4.90	3.50	11.19	0.70	2.80
115	b	S	34	c	D1	C3	B1	15.38	0.00	7.69	3.42	3.85	3.85	19.23	7.69	6.99	3.50	6.29	2.80	5.59
116	b	S	35	c	D2	C3	B1	16.10	0.00	2.54	3.39	12.00	8.00	28.00	0.00	4.20	4.20	10.49	0.00	3.50
117	b	S	36	c	D3	C3	B1	17.09	0.00	4.27	3.42	15.38	3.85	11.54	3.85	6.29	3.50	8.39	0.70	4.20
118	b	S	37	d	D1	C1	B2	5.97	0.00	2.24	0.75	22.22	0.00	44.44	0.00	3.50	0.70	3.50	0.00	1.40
119	b	S	38	d	D2	C1	B2	6.72	0.00	1.49	0.75	11.11	11.11	33.33	0.00	2.10	1.40	4.20	0.00	0.00
120	b	S	39	d	D3	C1	B2	10.45	0.00	5.22	0.75	22.22	0.00	33.33	0.00	6.29	0.70	4.20	0.00	1.40
121	b	S	40	e	D1	C2	B2	21.49	0.00	4.96	0.83	9.09	0.00	31.82	0.00	5.59	0.70	9.79	0.00	2.80
122	b	S	41	e	D2	C2	B2	10.83	0.00	4.17	0.83	21.74	0.00	39.13	8.70	6.99	0.70	10.49	2.80	4.20
123	b	S	42	e	D3	C2	B2	24.17	0.00	2.50	0.00	8.70	0.00	34.78	4.35	3.50	0.00	6.99	0.70	2.80
124	b	S	43	f	D1	C3	B2	31.48	0.00	7.41	1.85	14.29	0.00	14.29	0.00	9.09	1.40	9.79	1.40	1.40
125	b	S	44	f	D2	C3	B2	16.67	0.00	7.41	1.85	2.86	8.57	20.00	0.00	6.29	3.50	9.79	2.10	6.29
126	b	S	45	f	D3	C3	B2	17.59	0.00	9.26	0.93	5.71	0.00	25.71	2.86	8.39	0.70	12.59	0.70	2.80
127	b	S	46	g	D1	C1	B3	9.09	0.00	7.69	0.70	NA	NA	NA	NA	7.69	0.70	1.40	1.40	0.00
128	b	S	47	g	D2	C1	B3	9.79	0.00	3.50	1.40	NA	NA	NA	NA	3.50	1.40	2.10	0.70	2.10
129	b	S	48	g	D3	C1	B3	6.29	0.00	4.20	2.10	NA	NA	NA	NA	4.20	2.10	4.90	0.00	2.80
130	b	S	49	h	D1	C2	B3	13.29	0.00	3.50	4.20	NA	NA	NA	NA	3.50	4.20	11.19	3.50	5.59
131	b	S	50	h	D2	C2	B3	20.28	0.00	6.29	4.20	NA	NA	NA	NA	6.29	4.20	6.99	4.90	4.90
132	b	S	51	h	D3	C2	B3	18.88	0.00	7.69	2.80	NA	NA	NA	NA	7.69	2.80	14.69	1.40	2.10
133	b	S	52	i	D1	C3	B3	16.08	0.00	4.20	4.90	NA	NA	NA	NA	4.20	4.90	10.49	4.90	9.09
134	b	S	53	i	D2	C3	B3	17.48	0.00	9.09	3.50	NA	NA	NA	NA	9.09	3.50	10.49	0.70	9.79
135	b	S	54	i	D3	C3	B3	13.99	0.00	12.59	2.10	NA	NA	NA	NA	12.59	2.10	10.49	0.00	9.09
136	c	S	28	a	D1	C1	B1	9.56	0.00	2.21	0.00	0.00	28.57	14.29	0.00	2.10	1.40	2.80	1.40	4.90
137	c	S	29	a	D2	C1	B1	5.88	0.00	11.76	0.74	28.57	0.00	14.29	14.29	12.59	0.70	6.29	1.40	0.70
138	c	S	30	a	D3	C1	B1	14.71	0.00	2.21	0.00	42.86	0.00	14.29	0.00	4.20	0.00	9.09	0.70	0.70
139	c	S	31	b	D1	C2	B1	12.10	0.00	0.81	0.00	10.53	0.00	47.37	0.00	2.10	0.00	14.69	2.10	4.90
140	c	S	32	b	D2	C2	B1	12.10	0.00	5.65	0.00	21.05	5.26	42.11	5.26	7.69	0.70	15.38	2.10	2.10
141	c	S	33	b	D3	C2	B1	12.10	0.00	3.23	2.42	15.79	26.32	15.79	10.53	4.90	5.59	11.19	2.10	4.90
142	c	S	34	c	D1	C3	B1	17.09	0.00	5.13	0.00	3.85	3.85	23.08	0.00	4.90	0.70	13.99	2.80	6.99
143	c	S	35	c	D2	C3	B1	18.64	0.00	3.39	0.85	0.00	8.00	28.00	12.00	0.23	2.10	13.29	3.50	4.20
144	c	S	36	c	D3	C3	B1	23.08	0.00	5.13	0.85	11.54	0.00	11.54	3.85	6.29	0.70	10.49	1.40	4.90
145	c	S	37	d	D1	C1	B2	5.22	0.00	8.96	0.75	0.00	11.11	33.33	0.00	8.39	1.40	4.20	1.40	1.40
146	c	S	38	d	D2	C1	B2	7.46	0.00	3.73	2.24	0.00	0.00	55.56	0.00	3.50	2.10	7.69	0.70	2.10
147	c	S	39	d	D3	C1	B2	6.72	0.00	1.49	1.49	11.11	0.00	55.56	0.00	2.10	1.40	7.69	0.00	0.00
148	c	S	40	e	D1	C2	B2	12.50	0.00	10.00	2.50	0.00	4.35	21.74	8.70	8.39	2.80	10.49	1.40	3.50
149	c	S	41	e	D2	C2	B2	20.83	0.00	4.17	0.00	8.70	0.00	34.78	8.70	4.90	0.00	11.89	1.40	2.10
150	c	S	42	e	D3	C2	B2	12.40	0.00	9.09	0.00	13.64	9.09	22.73	4.55	9.79	1.40	9.79	2.10	2.80
151	c	S	43	f	D1	C3	B2	25.00	0.00	13.89	5.56	14.29	2.86	28.57	2.86	13.99	4.90	16.78	0.70	3.50
152	c	S	44	f	D2	C3	B2	37.96	0.00	4.63	2.78	22.86	0.00	17.14	0.00	9.09	2.10	9.09	0.00	4.20
153	c	S	45	f	D3	C3	B2	22.02	0.00	21.10	3.67	20.59	2.94	26.47	2.94	20.98	3.50	13.29	2.10	3.50
154	c	S	46	g	D1	C1	B3	11.19	0.00	2.80	1.40	NA	NA	NA	NA	2.80	1.40	6.29	0.00	2.10
155	c	S	47	g	D2	C1	B3	19.58	0.00	1.40	1.40	NA	NA	NA	NA	1.40	1.40	4.90	0.00	2.80
156	c	S	48	g	D3	C1	B3	23.08	0.00	2.10	1.40	NA	NA	NA	NA	2.10	1.40	0.00	1.40	2.10
157	c	S	49	h	D1	C2	B3	27.27	0.00	2.80	0.00	NA	NA	NA	NA	2.80	0.00	10.49	3.50	5.59
158	c	S	50	h	D2	C2	B3	25.17	0.00	4.90	1.40	NA	NA	NA	NA	4.90	1.40	5.59	3.50	4.20
159	c	S	51	h	D3	C2	B3	22.38	0.00	6.29	1.40	NA	NA	NA	NA	6.29	1.40	5.59	0.70	6.29
160	c	S	52	i	D1	C3	B3	27.97	0.00	6.29	0.70	NA	NA	NA	NA	6.29	0.70	7.69	2.10	5.59
161	c	S	53	i	D2	C3	B3	34.27	0.00	7.69	2.80	NA	NA	NA	NA	7.69	2.80	4.20	1.40	6.29
162	c	S	54	i	D3	C3	B3	38.46	0.00	4.90	2.80	NA	NA	NA	NA	4.90	2.80	6.29	0.00	6.99
