# Supplementary material for: To mulch or not to mulch? Effects of gravel mulch toppings on plant establishment and development in ornamental prairie plantings
Source: PLoS One. 2017 Feb 6;12(2):e0171533. doi: 10.1371/journal.pone.0171533 (PMC5293235; doi:10.1371/journal.pone.0171533)
Supplement: S3 File — (ZIP) [file pone.0171533.s006.zip › S6_File/data_mortality rates per species_092012.txt]

FID	W	B	Lauf	M	P	GSV	AV	Agfoe	Amca	Astu	Asve	Asob	Bapau	Bou	Dapu	Eang	Epal	Epar	Eryu	Lias	Lili	Mobra	Oema	Olal	Pain	Pegra	Pehi	Peov	Pypi	Pyte	Raco	Ruhi	Rumi	Rutri	Sch	Somi	Spo	Tonkien	Veha	Vestri
1	a	O	1	a	D1	C1	B1	0.00	0.00	0.00	100.00	0.00	100.00	5.26	100.00	100.00	0.00	0.00	0.00	0.00	0.00	0.00	0.00	0.00	0.00	0.00	NA	100.00	100.00	0.00	100.00	100.00	0.00	0.00	21.05	0.00	15.38	NA	100.00	0.00
2	a	O	2	a	D2	C1	B1	0.00	0.00	100.00	100.00	0.00	100.00	0.00	NA	100.00	0.00	0.00	0.00	0.00	100.00	0.00	0.00	0.00	0.00	100.00	0.00	100.00	0.00	0.00	100.00	100.00	0.00	100.00	2.63	100.00	0.00	NA	100.00	0.00
3	a	O	3	a	D3	C1	B1	100.00	0.00	0.00	0.00	0.00	0.00	5.26	100.00	0.00	NA	0.00	0.00	0.00	100.00	0.00	0.00	0.00	0.00	0.00	0.00	100.00	0.00	0.00	100.00	100.00	0.00	0.00	10.53	0.00	0.00	NA	100.00	0.00
4	a	O	4	b	D1	C2	B1	0.00	0.00	50.00	66.67	0.00	100.00	12.50	100.00	50.00	33.33	0.00	0.00	66.67	25.00	0.00	0.00	0.00	50.00	100.00	0.00	33.33	0.00	33.33	100.00	100.00	0.00	33.33	8.33	0.00	8.33	NA	100.00	0.00
5	a	O	5	b	D2	C2	B1	0.00	50.00	0.00	33.33	0.00	100.00	0.00	100.00	100.00	0.00	0.00	0.00	50.00	50.00	0.00	0.00	0.00	0.00	50.00	0.00	100.00	100.00	0.00	100.00	100.00	50.00	66.67	0.00	0.00	4.17	NA	50.00	33.33
6	a	O	6	b	D3	C2	B1	50.00	0.00	0.00	33.33	33.33	100.00	12.50	100.00	50.00	33.33	0.00	33.33	100.00	100.00	50.00	50.00	0.00	0.00	50.00	0.00	33.33	0.00	0.00	100.00	100.00	0.00	33.33	8.33	0.00	0.00	NA	100.00	66.67
7	a	O	7	c	D1	C3	B1	33.33	50.00	33.33	100.00	0.00	100.00	22.22	100.00	85.71	25.00	0.00	20.00	50.00	0.00	66.67	50.00	33.33	0.00	100.00	0.00	75.00	0.00	60.00	100.00	100.00	40.00	25.00	0.00	33.33	20.00	NA	100.00	75.00
8	a	O	8	c	D2	C3	B1	0.00	50.00	83.33	100.00	0.00	100.00	0.00	100.00	85.71	0.00	50.00	0.00	75.00	66.67	66.67	75.00	0.00	0.00	33.33	50.00	75.00	0.00	20.00	75.00	100.00	0.00	50.00	10.00	33.33	10.00	NA	75.00	25.00
9	a	O	9	c	D3	C3	B1	33.33	50.00	0.00	25.00	0.00	100.00	44.44	100.00	71.43	0.00	25.00	0.00	25.00	66.67	0.00	75.00	0.00	0.00	100.00	0.00	100.00	0.00	40.00	50.00	100.00	0.00	25.00	0.00	0.00	10.00	NA	75.00	50.00
10	a	O	10	d	D1	C1	B2	NA	0.00	50.00	NA	0.00	100.00	5.26	NA	75.00	NA	NA	NA	NA	100.00	NA	66.67	0.00	NA	NA	0.00	NA	NA	NA	NA	NA	50.00	0.00	0.00	0.00	2.63	NA	100.00	NA
11	a	O	11	d	D2	C1	B2	NA	100.00	100.00	NA	0.00	100.00	0.00	NA	100.00	NA	NA	NA	NA	100.00	NA	33.33	0.00	NA	NA	0.00	NA	NA	NA	NA	NA	0.00	50.00	2.70	0.00	0.00	NA	100.00	NA
12	a	O	12	d	D3	C1	B2	NA	100.00	0.00	NA	50.00	100.00	7.89	NA	75.00	NA	NA	NA	NA	50.00	NA	66.67	0.00	NA	NA	0.00	NA	NA	NA	NA	NA	0.00	0.00	2.63	0.00	5.13	NA	100.00	NA
13	a	O	13	e	D1	C2	B2	NA	0.00	66.67	NA	50.00	100.00	16.67	NA	88.89	NA	NA	NA	80.00	87.50	NA	42.86	100.00	NA	NA	12.50	NA	NA	NA	NA	NA	14.29	75.00	0.00	0.00	8.33	NA	100.00	NA
14	a	O	14	e	D2	C2	B2	NA	0.00	33.33	NA	50.00	100.00	8.33	NA	77.78	NA	NA	NA	NA	75.00	NA	57.14	33.33	NA	NA	12.50	NA	NA	NA	NA	NA	14.29	50.00	4.17	0.00	0.00	NA	100.00	NA
15	a	O	15	e	D3	C2	B2	NA	100.00	50.00	NA	0.00	100.00	29.17	NA	88.89	NA	NA	NA	NA	100.00	NA	85.71	0.00	NA	NA	12.50	NA	NA	NA	NA	NA	16.67	50.00	8.33	0.00	4.17	NA	100.00	NA
16	a	O	16	f	D1	C3	B2	NA	0.00	60.00	NA	0.00	100.00	0.00	NA	78.57	NA	NA	NA	44.44	66.67	NA	63.64	NA	NA	NA	0.00	NA	NA	NA	NA	NA	9.09	0.00	0.00	16.67	0.00	NA	100.00	NA
17	a	O	17	f	D2	C3	B2	NA	0.00	88.89	NA	44.44	100.00	11.11	NA	78.57	NA	NA	NA	77.78	66.67	NA	90.91	NA	NA	NA	0.00	NA	NA	NA	NA	NA	18.18	33.33	0.00	0.00	0.00	NA	80.00	NA
18	a	O	18	f	D3	C3	B2	NA	100.00	50.00	NA	0.00	100.00	0.00	NA	92.86	NA	NA	NA	37.50	83.33	NA	18.18	0.00	NA	NA	8.33	NA	NA	NA	NA	NA	45.45	50.00	10.00	14.29	0.00	NA	100.00	NA
19	a	O	19	g	D1	C1	B3	NA	NA	57.14	NA	NA	100.00	5.26	NA	100.00	NA	NA	NA	NA	NA	NA	NA	14.29	NA	NA	NA	NA	NA	NA	NA	NA	NA	80.00	15.79	NA	7.69	NA	NA	NA
20	a	O	20	g	D2	C1	B3	NA	NA	71.43	NA	NA	100.00	5.26	NA	88.89	NA	NA	NA	NA	NA	NA	NA	0.00	NA	NA	NA	NA	NA	NA	NA	NA	NA	80.00	13.16	NA	2.63	NA	NA	NA
21	a	O	21	g	D3	C1	B3	NA	NA	14.29	NA	NA	100.00	21.05	NA	50.00	NA	NA	NA	NA	NA	NA	NA	0.00	NA	NA	NA	NA	NA	NA	NA	NA	NA	40.00	5.26	NA	2.56	NA	NA	NA
22	a	O	22	h	D1	C2	B3	NA	NA	85.71	NA	NA	100.00	25.00	NA	79.17	NA	NA	NA	NA	NA	NA	NA	5.56	NA	NA	NA	NA	NA	NA	NA	NA	NA	46.15	0.00	NA	20.83	NA	NA	NA
23	a	O	23	h	D2	C2	B3	NA	NA	46.67	NA	NA	100.00	4.17	NA	70.83	NA	NA	NA	NA	NA	NA	NA	0.00	NA	NA	NA	NA	NA	NA	NA	NA	NA	46.15	4.17	NA	0.00	NA	NA	NA
24	a	O	24	h	D3	C2	B3	NA	NA	40.00	NA	NA	100.00	20.83	NA	41.67	NA	NA	NA	NA	NA	NA	NA	0.00	NA	NA	NA	NA	NA	NA	NA	NA	NA	53.85	0.00	NA	0.00	NA	NA	NA
25	a	O	25	i	D1	C3	B3	NA	NA	86.21	NA	NA	100.00	22.22	NA	77.78	NA	NA	NA	NA	NA	NA	NA	3.45	NA	NA	NA	NA	NA	NA	NA	NA	NA	29.41	10.00	NA	10.00	NA	NA	NA
26	a	O	26	i	D2	C3	B3	NA	NA	85.71	NA	NA	100.00	11.11	NA	52.78	NA	NA	NA	NA	NA	NA	NA	6.67	NA	NA	NA	NA	NA	NA	NA	NA	NA	58.82	0.00	NA	0.00	NA	NA	NA
27	a	O	27	i	D3	C3	B3	NA	NA	65.52	NA	NA	100.00	22.22	NA	38.89	NA	NA	NA	NA	NA	NA	NA	3.33	NA	NA	NA	NA	NA	NA	NA	NA	NA	41.18	0.00	NA	22.22	NA	NA	NA
28	b	O	1	a	D1	C1	B1	100.00	0.00	100.00	100.00	0.00	100.00	31.58	100.00	0.00	0.00	0.00	100.00	100.00	100.00	0.00	0.00	0.00	100.00	100.00	0.00	100.00	0.00	0.00	100.00	100.00	0.00	0.00	2.70	0.00	5.13	NA	100.00	0.00
29	b	O	2	a	D2	C1	B1	0.00	0.00	0.00	100.00	0.00	100.00	18.42	100.00	100.00	100.00	0.00	0.00	100.00	100.00	100.00	0.00	0.00	0.00	0.00	0.00	100.00	0.00	0.00	100.00	100.00	0.00	0.00	0.00	0.00	5.13	NA	100.00	0.00
30	b	O	3	a	D3	C1	B1	0.00	0.00	0.00	100.00	0.00	100.00	23.68	100.00	100.00	0.00	0.00	0.00	0.00	100.00	0.00	0.00	0.00	100.00	100.00	0.00	100.00	0.00	0.00	100.00	100.00	0.00	100.00	0.00	0.00	2.56	NA	0.00	0.00
31	b	O	4	b	D1	C2	B1	0.00	50.00	100.00	0.00	0.00	100.00	12.50	100.00	25.00	0.00	0.00	33.33	33.33	75.00	0.00	0.00	0.00	0.00	0.00	0.00	66.67	0.00	0.00	100.00	100.00	0.00	66.67	0.00	0.00	4.17	NA	100.00	0.00
32	b	O	5	b	D2	C2	B1	0.00	50.00	50.00	66.67	0.00	100.00	12.50	100.00	100.00	0.00	50.00	0.00	100.00	100.00	0.00	0.00	0.00	0.00	0.00	33.33	33.33	0.00	0.00	100.00	100.00	0.00	33.33	0.00	0.00	0.00	NA	100.00	66.67
33	b	O	6	b	D3	C2	B1	100.00	0.00	100.00	33.33	0.00	0.00	8.33	100.00	100.00	0.00	0.00	0.00	33.33	75.00	0.00	100.00	0.00	0.00	50.00	50.00	66.67	0.00	0.00	100.00	100.00	0.00	33.33	4.17	0.00	0.00	NA	100.00	0.00
34	b	O	7	c	D1	C3	B1	33.33	0.00	66.67	25.00	20.00	100.00	11.11	100.00	57.14	0.00	50.00	0.00	0.00	16.67	33.33	0.00	0.00	0.00	66.67	0.00	25.00	0.00	0.00	100.00	100.00	20.00	75.00	10.00	0.00	30.00	NA	75.00	0.00
35	b	O	8	c	D2	C3	B1	0.00	0.00	33.33	75.00	0.00	100.00	22.22	100.00	42.86	0.00	50.00	0.00	33.33	50.00	33.33	25.00	0.00	0.00	66.67	0.00	100.00	0.00	20.00	100.00	100.00	0.00	100.00	0.00	33.33	0.00	NA	100.00	25.00
36	b	O	9	c	D3	C3	B1	33.33	0.00	33.33	0.00	0.00	100.00	11.11	100.00	42.86	0.00	50.00	0.00	25.00	50.00	33.33	50.00	0.00	0.00	33.33	0.00	100.00	0.00	0.00	100.00	100.00	20.00	100.00	0.00	0.00	0.00	NA	100.00	25.00
37	b	O	10	d	D1	C1	B2	NA	0.00	100.00	NA	0.00	100.00	18.42	NA	100.00	NA	NA	NA	NA	100.00	NA	33.33	0.00	NA	NA	0.00	NA	NA	NA	NA	NA	0.00	100.00	0.00	0.00	2.63	NA	100.00	NA
38	b	O	11	d	D2	C1	B2	NA	0.00	100.00	NA	0.00	100.00	40.54	NA	75.00	NA	NA	NA	NA	75.00	NA	66.67	0.00	NA	NA	50.00	NA	NA	NA	NA	NA	0.00	100.00	5.26	0.00	2.56	NA	100.00	NA
39	b	O	12	d	D3	C1	B2	NA	0.00	50.00	NA	0.00	100.00	16.22	NA	50.00	NA	NA	NA	NA	75.00	NA	66.67	0.00	NA	NA	0.00	NA	NA	NA	NA	NA	0.00	100.00	2.63	0.00	7.69	NA	100.00	NA
40	b	O	13	e	D1	C2	B2	NA	0.00	66.67	NA	33.33	0.00	8.33	NA	75.00	NA	NA	NA	NA	87.50	NA	57.14	0.00	NA	NA	0.00	NA	NA	NA	NA	NA	0.00	75.00	12.50	0.00	4.17	NA	100.00	NA
41	b	O	14	e	D2	C2	B2	NA	100.00	66.67	NA	0.00	100.00	4.17	NA	88.89	NA	NA	NA	NA	75.00	NA	42.86	0.00	NA	NA	25.00	NA	NA	NA	NA	NA	0.00	75.00	4.17	0.00	12.50	NA	75.00	NA
42	b	O	15	e	D3	C2	B2	NA	0.00	50.00	NA	0.00	100.00	29.17	NA	100.00	NA	NA	NA	NA	62.50	NA	42.86	20.00	NA	NA	0.00	NA	NA	NA	NA	NA	14.29	50.00	8.33	0.00	4.17	NA	100.00	NA
43	b	O	16	f	D1	C3	B2	NA	0.00	60.00	NA	0.00	100.00	0.00	NA	64.29	NA	NA	NA	NA	66.67	NA	45.45	0.00	NA	NA	16.67	NA	NA	NA	NA	NA	9.09	83.33	0.00	0.00	0.00	NA	100.00	NA
44	b	O	17	f	D2	C3	B2	NA	50.00	90.00	NA	11.11	100.00	33.33	NA	71.43	NA	NA	NA	NA	75.00	NA	27.27	0.00	NA	NA	8.33	NA	NA	NA	NA	NA	0.00	83.33	0.00	0.00	10.00	NA	100.00	NA
45	b	O	18	f	D3	C3	B2	NA	0.00	70.00	NA	11.11	100.00	11.11	NA	64.29	NA	NA	NA	NA	25.00	NA	36.36	0.00	NA	NA	0.00	NA	NA	NA	NA	NA	0.00	16.67	10.00	0.00	10.00	NA	90.00	NA
46	b	O	19	g	D1	C1	B3	NA	NA	85.71	NA	NA	100.00	5.41	NA	100.00	NA	NA	NA	NA	NA	NA	NA	14.29	NA	NA	NA	NA	NA	NA	NA	NA	NA	100.00	0.00	NA	0.00	NA	NA	NA
47	b	O	20	g	D2	C1	B3	NA	NA	100.00	NA	NA	100.00	10.53	NA	66.67	NA	NA	NA	NA	NA	NA	NA	14.29	NA	NA	NA	NA	NA	NA	NA	NA	NA	80.00	5.41	NA	0.00	NA	NA	NA
48	b	O	21	g	D3	C1	B3	NA	NA	42.86	NA	NA	100.00	21.62	NA	44.44	NA	NA	NA	NA	NA	NA	NA	0.00	NA	NA	NA	NA	NA	NA	NA	NA	NA	80.00	7.89	NA	2.56	NA	NA	NA
49	b	O	22	h	D1	C2	B3	NA	NA	60.00	NA	NA	100.00	4.35	NA	95.83	NA	NA	NA	NA	NA	NA	NA	16.67	NA	NA	NA	NA	NA	NA	NA	NA	NA	69.23	0.00	NA	4.17	NA	NA	NA
50	b	O	23	h	D2	C2	B3	NA	NA	80.00	NA	NA	100.00	16.67	NA	83.33	NA	NA	NA	NA	NA	NA	NA	0.00	NA	NA	NA	NA	NA	NA	NA	NA	NA	61.54	0.00	NA	0.00	NA	NA	NA
51	b	O	24	h	D3	C2	B3	NA	NA	33.33	NA	NA	100.00	25.00	NA	83.33	NA	NA	NA	NA	NA	NA	NA	0.00	NA	NA	NA	NA	NA	NA	NA	NA	NA	46.15	4.17	NA	0.00	NA	NA	NA
52	b	O	25	i	D1	C3	B3	NA	NA	75.86	NA	NA	100.00	11.11	NA	65.71	NA	NA	NA	NA	NA	NA	NA	3.33	NA	NA	NA	NA	NA	NA	NA	NA	NA	52.94	10.00	NA	0.00	NA	NA	NA
53	b	O	26	i	D2	C3	B3	NA	NA	82.76	NA	NA	100.00	11.11	NA	38.89	NA	NA	NA	NA	NA	NA	NA	0.00	NA	NA	NA	NA	NA	NA	NA	NA	NA	58.82	11.11	NA	0.00	NA	NA	NA
54	b	O	27	i	D3	C3	B3	NA	NA	82.76	NA	NA	100.00	22.22	NA	44.44	NA	NA	NA	NA	NA	NA	NA	0.00	NA	NA	NA	NA	NA	NA	NA	NA	NA	52.94	0.00	NA	0.00	NA	NA	NA
55	c	O	1	a	D1	C1	B1	0.00	0.00	100.00	100.00	0.00	100.00	13.16	100.00	100.00	100.00	100.00	0.00	100.00	100.00	0.00	100.00	0.00	0.00	100.00	0.00	100.00	0.00	0.00	100.00	100.00	0.00	0.00	5.26	0.00	5.13	NA	100.00	NA
56	c	O	2	a	D2	C1	B1	0.00	0.00	100.00	100.00	0.00	100.00	0.00	100.00	100.00	100.00	100.00	0.00	100.00	100.00	0.00	0.00	0.00	0.00	100.00	100.00	100.00	0.00	0.00	100.00	100.00	0.00	100.00	2.70	0.00	0.00	NA	100.00	0.00
57	c	O	3	a	D3	C1	B1	100.00	0.00	0.00	0.00	100.00	100.00	23.68	100.00	100.00	100.00	100.00	0.00	NA	100.00	0.00	0.00	0.00	0.00	0.00	100.00	0.00	0.00	0.00	100.00	100.00	0.00	100.00	7.89	0.00	5.13	NA	100.00	0.00
58	c	O	4	b	D1	C2	B1	0.00	0.00	100.00	100.00	0.00	100.00	13.04	100.00	100.00	33.33	50.00	0.00	100.00	75.00	50.00	50.00	50.00	0.00	0.00	0.00	66.67	33.33	0.00	100.00	100.00	0.00	100.00	0.00	0.00	4.17	NA	100.00	66.67
59	c	O	5	b	D2	C2	B1	50.00	0.00	100.00	100.00	33.33	100.00	8.33	100.00	75.00	33.33	50.00	0.00	100.00	100.00	0.00	0.00	50.00	0.00	100.00	0.00	66.67	0.00	33.33	100.00	100.00	0.00	100.00	4.17	50.00	4.17	NA	100.00	66.67
60	c	O	6	b	D3	C2	B1	50.00	0.00	100.00	66.67	0.00	100.00	4.17	100.00	75.00	100.00	50.00	0.00	66.67	100.00	0.00	50.00	0.00	50.00	100.00	66.67	33.33	66.67	0.00	100.00	100.00	0.00	100.00	4.17	0.00	8.33	NA	100.00	0.00
61	c	O	7	c	D1	C3	B1	33.33	50.00	50.00	50.00	0.00	100.00	0.00	NA	85.71	25.00	75.00	0.00	75.00	83.33	66.67	50.00	33.33	0.00	33.33	0.00	25.00	50.00	0.00	100.00	100.00	0.00	75.00	0.00	0.00	10.00	NA	100.00	50.00
62	c	O	8	c	D2	C3	B1	0.00	0.00	50.00	50.00	0.00	100.00	22.22	100.00	85.71	25.00	25.00	20.00	75.00	100.00	0.00	100.00	0.00	0.00	66.67	0.00	50.00	0.00	20.00	100.00	100.00	0.00	75.00	0.00	0.00	0.00	NA	100.00	50.00
63	c	O	9	c	D3	C3	B1	0.00	0.00	66.67	75.00	0.00	100.00	0.00	100.00	57.14	75.00	50.00	0.00	100.00	83.33	33.33	100.00	0.00	0.00	100.00	0.00	100.00	0.00	20.00	100.00	100.00	0.00	50.00	10.00	0.00	10.00	NA	100.00	50.00
64	c	O	10	d	D1	C1	B2	NA	0.00	100.00	NA	0.00	100.00	13.16	NA	100.00	NA	NA	NA	NA	100.00	NA	66.67	0.00	NA	NA	100.00	NA	NA	NA	NA	NA	0.00	100.00	2.63	0.00	7.69	NA	50.00	NA
65	c	O	11	d	D2	C1	B2	NA	0.00	100.00	NA	0.00	100.00	28.95	NA	100.00	NA	NA	NA	NA	75.00	NA	33.33	0.00	NA	NA	100.00	NA	NA	NA	NA	NA	50.00	100.00	2.63	0.00	0.00	NA	50.00	NA
66	c	O	12	d	D3	C1	B2	NA	100.00	50.00	NA	0.00	100.00	13.16	NA	100.00	NA	NA	NA	NA	75.00	NA	33.33	50.00	NA	NA	0.00	NA	NA	NA	NA	NA	0.00	100.00	0.00	0.00	5.13	NA	50.00	NA
67	c	O	13	e	D1	C2	B2	NA	0.00	83.33	NA	0.00	100.00	20.83	NA	100.00	NA	NA	NA	NA	100.00	NA	66.67	33.33	NA	NA	75.00	NA	NA	NA	NA	NA	14.29	100.00	0.00	0.00	4.17	NA	80.00	NA
68	c	O	14	e	D2	C2	B2	NA	100.00	83.33	NA	0.00	100.00	37.50	NA	88.89	NA	NA	NA	NA	100.00	NA	57.14	33.33	NA	NA	25.00	NA	NA	NA	NA	NA	0.00	100.00	4.35	0.00	8.33	NA	100.00	NA
69	c	O	15	e	D3	C2	B2	NA	0.00	100.00	NA	50.00	100.00	37.50	NA	88.89	NA	NA	NA	NA	100.00	NA	57.14	16.67	NA	NA	0.00	NA	NA	NA	NA	NA	14.29	100.00	4.17	25.00	4.17	NA	100.00	NA
70	c	O	16	f	D1	C3	B2	NA	50.00	60.00	NA	11.11	100.00	0.00	NA	100.00	NA	NA	NA	NA	100.00	NA	54.55	0.00	NA	NA	8.33	NA	NA	NA	NA	NA	9.09	66.67	0.00	0.00	0.00	NA	100.00	NA
71	c	O	17	f	D2	C3	B2	NA	0.00	90.00	NA	22.22	100.00	11.11	NA	92.31	NA	NA	NA	NA	100.00	NA	54.55	11.11	NA	NA	16.67	NA	NA	NA	NA	NA	18.18	16.67	0.00	14.29	0.00	NA	100.00	NA
72	c	O	18	f	D3	C3	B2	NA	100.00	80.00	NA	44.44	100.00	0.00	NA	53.85	NA	NA	NA	NA	91.67	NA	81.82	11.11	NA	NA	0.00	NA	NA	NA	NA	NA	18.18	83.33	0.00	0.00	10.00	NA	100.00	NA
73	c	O	19	g	D1	C1	B3	NA	NA	42.86	NA	NA	100.00	10.53	NA	100.00	NA	NA	NA	NA	NA	NA	NA	14.29	NA	NA	NA	NA	NA	NA	NA	NA	NA	80.00	2.63	NA	7.89	NA	NA	NA
74	c	O	20	g	D2	C1	B3	NA	NA	100.00	NA	NA	100.00	13.16	NA	88.89	NA	NA	NA	NA	NA	NA	NA	0.00	NA	NA	NA	NA	NA	NA	NA	NA	NA	80.00	2.63	NA	10.53	NA	NA	NA
75	c	O	21	g	D3	C1	B3	NA	NA	85.71	NA	NA	100.00	39.47	NA	100.00	NA	NA	NA	NA	NA	NA	NA	0.00	NA	NA	NA	NA	NA	NA	NA	NA	NA	80.00	10.53	NA	15.38	NA	NA	NA
76	c	O	22	h	D1	C2	B3	NA	NA	86.67	NA	NA	100.00	16.67	NA	86.96	NA	NA	NA	NA	NA	NA	NA	5.56	NA	NA	NA	NA	NA	NA	NA	NA	NA	38.46	4.17	NA	4.17	NA	NA	NA
77	c	O	23	h	D2	C2	B3	NA	NA	73.33	NA	NA	100.00	37.50	NA	70.83	NA	NA	NA	NA	NA	NA	NA	16.67	NA	NA	NA	NA	NA	NA	NA	NA	NA	69.23	0.00	NA	0.00	NA	NA	NA
78	c	O	24	h	D3	C2	B3	NA	NA	53.33	NA	NA	100.00	30.43	NA	70.83	NA	NA	NA	NA	NA	NA	NA	5.56	NA	NA	NA	NA	NA	NA	NA	NA	NA	53.85	4.17	NA	0.00	NA	NA	NA
79	c	O	25	i	D1	C3	B3	NA	NA	79.31	NA	NA	100.00	0.00	NA	62.86	NA	NA	NA	NA	NA	NA	NA	0.00	NA	NA	NA	NA	NA	NA	NA	NA	NA	35.29	0.00	NA	0.00	NA	NA	NA
80	c	O	26	i	D2	C3	B3	NA	NA	65.52	NA	NA	100.00	11.11	NA	41.67	NA	NA	NA	NA	NA	NA	NA	0.00	NA	NA	NA	NA	NA	NA	NA	NA	NA	76.47	0.00	NA	0.00	NA	NA	NA
81	c	O	27	i	D3	C3	B3	NA	NA	86.21	NA	NA	100.00	22.22	NA	55.56	NA	NA	NA	NA	NA	NA	NA	3.33	NA	NA	NA	NA	NA	NA	NA	NA	NA	70.59	10.00	NA	10.00	NA	NA	NA
82	a	S	28	a	D1	C1	B1	100.00	0.00	0.00	0.00	100.00	100.00	62.16	100.00	0.00	0.00	0.00	0.00	100.00	0.00	0.00	0.00	0.00	0.00	0.00	0.00	100.00	100.00	0.00	100.00	100.00	0.00	100.00	0.00	0.00	5.13	NA	100.00	0.00
83	a	S	29	a	D2	C1	B1	100.00	0.00	0.00	0.00	0.00	100.00	52.63	100.00	100.00	0.00	100.00	0.00	100.00	0.00	0.00	0.00	0.00	0.00	0.00	100.00	100.00	0.00	0.00	100.00	NA	0.00	100.00	5.26	0.00	0.00	NA	100.00	0.00
84	a	S	30	a	D3	C1	B1	0.00	100.00	100.00	100.00	0.00	100.00	55.26	100.00	100.00	0.00	0.00	0.00	100.00	100.00	0.00	0.00	0.00	0.00	100.00	100.00	100.00	0.00	0.00	100.00	100.00	100.00	100.00	0.00	0.00	0.00	NA	NA	0.00
85	a	S	31	b	D1	C2	B1	50.00	100.00	100.00	66.67	66.67	100.00	62.50	100.00	100.00	0.00	0.00	33.33	33.33	50.00	50.00	0.00	0.00	0.00	0.00	33.33	100.00	0.00	0.00	100.00	100.00	100.00	100.00	4.17	0.00	8.33	NA	100.00	33.33
86	a	S	32	b	D2	C2	B1	100.00	50.00	100.00	100.00	66.67	100.00	70.83	50.00	100.00	0.00	0.00	0.00	33.33	100.00	0.00	100.00	0.00	0.00	0.00	66.67	66.67	0.00	0.00	100.00	100.00	0.00	66.67	8.33	0.00	12.50	NA	100.00	66.67
87	a	S	33	b	D3	C2	B1	0.00	50.00	50.00	0.00	0.00	100.00	41.67	100.00	100.00	33.33	50.00	0.00	66.67	100.00	0.00	0.00	0.00	0.00	50.00	33.33	100.00	0.00	0.00	100.00	100.00	0.00	100.00	8.33	0.00	4.17	NA	100.00	0.00
88	a	S	34	c	D1	C3	B1	33.33	50.00	100.00	50.00	60.00	100.00	88.89	100.00	100.00	0.00	100.00	20.00	0.00	0.00	33.33	25.00	0.00	0.00	33.33	0.00	75.00	0.00	0.00	100.00	100.00	0.00	100.00	20.00	0.00	30.00	NA	100.00	0.00
89	a	S	35	c	D2	C3	B1	0.00	50.00	100.00	50.00	60.00	100.00	77.78	100.00	71.43	25.00	25.00	0.00	75.00	66.67	33.33	0.00	0.00	25.00	100.00	25.00	75.00	0.00	20.00	100.00	100.00	20.00	100.00	0.00	33.33	30.00	NA	100.00	25.00
90	a	S	36	c	D3	C3	B1	0.00	0.00	33.33	50.00	20.00	100.00	44.44	100.00	85.71	0.00	0.00	0.00	25.00	0.00	0.00	50.00	0.00	0.00	100.00	0.00	100.00	25.00	0.00	100.00	100.00	0.00	100.00	20.00	0.00	10.00	NA	100.00	50.00
91	a	S	37	d	D1	C1	B2	NA	100.00	100.00	NA	50.00	100.00	23.68	NA	100.00	NA	NA	NA	NA	75.00	NA	33.33	0.00	NA	NA	0.00	NA	NA	NA	NA	NA	0.00	100.00	5.26	0.00	2.63	NA	100.00	NA
92	a	S	38	d	D2	C1	B2	NA	0.00	100.00	NA	0.00	100.00	13.16	NA	75.00	NA	NA	NA	NA	100.00	NA	33.33	0.00	NA	NA	0.00	NA	NA	NA	NA	NA	50.00	100.00	0.00	0.00	2.56	NA	100.00	NA
93	a	S	39	d	D3	C1	B2	NA	0.00	50.00	NA	0.00	100.00	40.54	NA	75.00	NA	NA	NA	NA	50.00	NA	0.00	0.00	NA	NA	0.00	NA	NA	NA	NA	NA	0.00	100.00	2.63	0.00	5.13	NA	100.00	NA
94	a	S	40	e	D1	C2	B2	NA	0.00	66.67	NA	50.00	100.00	58.33	NA	33.33	NA	NA	NA	NA	100.00	NA	0.00	0.00	NA	NA	0.00	NA	NA	NA	NA	NA	28.57	100.00	0.00	0.00	8.33	NA	100.00	NA
95	a	S	41	e	D2	C2	B2	NA	0.00	100.00	NA	50.00	100.00	37.50	NA	88.89	NA	NA	NA	NA	75.00	NA	42.86	0.00	NA	NA	12.50	NA	NA	NA	NA	NA	14.29	100.00	8.33	0.00	8.33	NA	100.00	NA
96	a	S	42	e	D3	C2	B2	NA	100.00	50.00	NA	50.00	100.00	79.17	NA	88.89	NA	NA	NA	NA	87.50	NA	14.29	0.00	NA	NA	12.50	NA	NA	NA	NA	NA	57.14	100.00	4.35	0.00	0.00	NA	100.00	NA
97	a	S	43	f	D1	C3	B2	NA	0.00	70.00	NA	66.67	100.00	33.33	NA	100.00	NA	NA	NA	NA	75.00	NA	36.36	0.00	NA	NA	0.00	NA	NA	NA	NA	NA	0.00	83.33	0.00	0.00	0.00	NA	100.00	NA
98	a	S	44	f	D2	C3	B2	NA	0.00	80.00	NA	44.44	50.00	11.11	NA	85.71	NA	NA	NA	NA	41.67	NA	90.91	0.00	NA	NA	0.00	NA	NA	NA	NA	NA	36.36	100.00	0.00	14.29	0.00	NA	100.00	NA
99	a	S	45	f	D3	C3	B2	NA	0.00	90.00	NA	33.33	100.00	22.22	NA	46.15	NA	NA	NA	NA	66.67	NA	54.55	11.11	NA	NA	16.67	NA	NA	NA	NA	NA	36.36	83.33	0.00	0.00	0.00	NA	100.00	NA
100	a	S	46	g	D1	C1	B3	NA	NA	71.43	NA	NA	0.00	23.68	NA	75.00	NA	NA	NA	NA	NA	NA	NA	14.29	NA	NA	NA	NA	NA	NA	NA	NA	NA	100.00	5.26	NA	7.69	NA	NA	NA
101	a	S	47	g	D2	C1	B3	NA	NA	66.67	NA	NA	100.00	18.42	NA	88.89	NA	NA	NA	NA	NA	NA	NA	28.57	NA	NA	NA	NA	NA	NA	NA	NA	NA	100.00	0.00	NA	12.82	NA	NA	NA
102	a	S	48	g	D3	C1	B3	NA	NA	100.00	NA	NA	100.00	39.47	NA	77.78	NA	NA	NA	NA	NA	NA	NA	14.29	NA	NA	NA	NA	NA	NA	NA	NA	NA	100.00	0.00	NA	18.42	NA	NA	NA
103	a	S	49	h	D1	C2	B3	NA	NA	85.71	NA	NA	100.00	20.83	NA	87.50	NA	NA	NA	NA	NA	NA	NA	0.00	NA	NA	NA	NA	NA	NA	NA	NA	NA	92.31	0.00	NA	0.00	NA	NA	NA
104	a	S	50	h	D2	C2	B3	NA	NA	93.33	NA	NA	100.00	8.33	NA	100.00	NA	NA	NA	NA	NA	NA	NA	11.76	NA	NA	NA	NA	NA	NA	NA	NA	NA	100.00	0.00	NA	4.17	NA	NA	NA
105	a	S	51	h	D3	C2	B3	NA	NA	93.33	NA	NA	100.00	16.67	NA	65.22	NA	NA	NA	NA	NA	NA	NA	0.00	NA	NA	NA	NA	NA	NA	NA	NA	NA	92.31	12.50	NA	0.00	NA	NA	NA
106	a	S	52	i	D1	C3	B3	NA	NA	92.86	NA	NA	100.00	33.33	NA	77.78	NA	NA	NA	NA	NA	NA	NA	3.33	NA	NA	NA	NA	NA	NA	NA	NA	NA	76.47	10.00	NA	10.00	NA	NA	NA
107	a	S	53	i	D2	C3	B3	NA	NA	93.10	NA	NA	100.00	44.44	NA	69.44	NA	NA	NA	NA	NA	NA	NA	0.00	NA	NA	NA	NA	NA	NA	NA	NA	NA	70.59	0.00	NA	0.00	NA	NA	NA
108	a	S	54	i	D3	C3	B3	NA	NA	86.21	NA	NA	100.00	66.67	NA	91.67	NA	NA	NA	NA	NA	NA	NA	3.33	NA	NA	NA	NA	NA	NA	NA	NA	NA	81.25	10.00	NA	50.00	NA	NA	NA
109	b	S	28	a	D1	C1	B1	0.00	0.00	0.00	100.00	100.00	100.00	31.58	100.00	100.00	0.00	0.00	0.00	100.00	100.00	100.00	100.00	0.00	0.00	0.00	0.00	100.00	0.00	0.00	100.00	100.00	100.00	100.00	2.63	0.00	2.63	NA	100.00	100.00
110	b	S	29	a	D2	C1	B1	0.00	0.00	0.00	0.00	0.00	100.00	31.58	100.00	0.00	0.00	0.00	0.00	0.00	100.00	0.00	100.00	0.00	0.00	100.00	0.00	100.00	0.00	0.00	100.00	100.00	0.00	100.00	2.63	0.00	5.26	NA	100.00	100.00
111	b	S	30	a	D3	C1	B1	0.00	0.00	0.00	0.00	0.00	100.00	21.05	100.00	100.00	0.00	0.00	0.00	NA	100.00	0.00	0.00	0.00	0.00	0.00	100.00	0.00	0.00	0.00	100.00	100.00	0.00	100.00	5.26	0.00	0.00	NA	100.00	0.00
112	b	S	31	b	D1	C2	B1	0.00	0.00	0.00	100.00	66.67	100.00	8.33	100.00	75.00	0.00	0.00	0.00	100.00	100.00	0.00	50.00	0.00	0.00	50.00	0.00	100.00	33.33	0.00	100.00	100.00	0.00	100.00	0.00	0.00	0.00	NA	50.00	100.00
113	b	S	32	b	D2	C2	B1	0.00	0.00	100.00	100.00	0.00	100.00	29.17	50.00	100.00	0.00	0.00	33.33	33.33	100.00	50.00	100.00	0.00	0.00	100.00	0.00	66.67	0.00	0.00	100.00	100.00	0.00	66.67	0.00	0.00	0.00	NA	100.00	0.00
114	b	S	33	b	D3	C2	B1	0.00	0.00	50.00	66.67	0.00	100.00	37.50	100.00	50.00	0.00	0.00	33.33	33.33	100.00	0.00	50.00	0.00	0.00	50.00	33.33	33.33	33.33	0.00	100.00	100.00	0.00	100.00	4.17	0.00	0.00	NA	100.00	33.33
115	b	S	34	c	D1	C3	B1	0.00	0.00	50.00	75.00	40.00	100.00	33.33	100.00	57.14	0.00	0.00	0.00	0.00	66.67	0.00	25.00	0.00	0.00	0.00	0.00	50.00	0.00	20.00	100.00	100.00	0.00	75.00	20.00	0.00	10.00	NA	100.00	75.00
116	b	S	35	c	D2	C3	B1	0.00	0.00	33.33	25.00	0.00	100.00	11.11	100.00	85.71	0.00	0.00	0.00	25.00	60.00	0.00	75.00	0.00	0.00	33.33	0.00	100.00	0.00	0.00	100.00	100.00	20.00	75.00	0.00	0.00	10.00	NA	100.00	100.00
117	b	S	36	c	D3	C3	B1	33.33	0.00	83.33	25.00	20.00	100.00	44.44	100.00	85.71	0.00	0.00	20.00	0.00	33.33	0.00	50.00	0.00	0.00	33.33	0.00	33.33	0.00	0.00	100.00	100.00	20.00	75.00	0.00	0.00	0.00	NA	100.00	75.00
118	b	S	37	d	D1	C1	B2	NA	0.00	50.00	NA	0.00	100.00	13.16	NA	50.00	NA	NA	NA	NA	75.00	NA	100.00	0.00	NA	NA	0.00	NA	NA	NA	NA	NA	0.00	100.00	5.26	0.00	0.00	NA	0.00	NA
119	b	S	38	d	D2	C1	B2	NA	0.00	0.00	NA	0.00	NA	10.53	NA	100.00	NA	NA	NA	NA	75.00	NA	33.33	0.00	NA	NA	50.00	NA	NA	NA	NA	NA	0.00	100.00	7.89	0.00	0.00	NA	100.00	NA
120	b	S	39	d	D3	C1	B2	NA	0.00	50.00	NA	0.00	100.00	26.32	NA	100.00	NA	NA	NA	NA	75.00	NA	66.67	0.00	NA	NA	0.00	NA	NA	NA	NA	NA	50.00	100.00	7.89	0.00	2.63	NA	100.00	NA
121	b	S	40	e	D1	C2	B2	NA	0.00	100.00	NA	33.33	100.00	33.33	NA	88.89	NA	NA	NA	NA	87.50	NA	33.33	0.00	NA	NA	0.00	NA	NA	NA	NA	NA	14.29	75.00	4.17	0.00	20.83	NA	100.00	NA
122	b	S	41	e	D2	C2	B2	NA	0.00	60.00	NA	16.67	100.00	8.33	NA	88.89	NA	NA	NA	NA	100.00	NA	85.71	0.00	NA	NA	25.00	NA	NA	NA	NA	NA	28.57	100.00	0.00	0.00	0.00	NA	100.00	NA
123	b	S	42	e	D3	C2	B2	NA	0.00	66.67	NA	50.00	100.00	29.17	NA	75.00	NA	NA	NA	NA	87.50	NA	57.14	0.00	NA	NA	0.00	NA	NA	NA	NA	NA	28.57	75.00	4.17	0.00	12.50	NA	80.00	NA
124	b	S	43	f	D1	C3	B2	NA	100.00	70.00	NA	44.44	100.00	55.56	NA	84.62	NA	NA	NA	NA	33.33	NA	45.45	0.00	NA	NA	8.33	NA	NA	NA	NA	NA	18.18	100.00	20.00	28.57	20.00	NA	100.00	NA
125	b	S	44	f	D2	C3	B2	NA	0.00	80.00	NA	0.00	100.00	22.22	NA	42.86	NA	NA	NA	NA	58.33	NA	36.36	22.22	NA	NA	0.00	NA	NA	NA	NA	NA	40.00	66.67	10.00	0.00	0.00	NA	90.00	NA
126	b	S	45	f	D3	C3	B2	NA	50.00	60.00	NA	12.50	100.00	0.00	NA	71.43	NA	NA	NA	NA	66.67	NA	27.27	0.00	NA	NA	8.33	NA	NA	NA	NA	NA	36.36	100.00	10.00	0.00	0.00	NA	80.00	NA
127	b	S	46	g	D1	C1	B3	NA	NA	57.14	NA	NA	100.00	15.79	NA	75.00	NA	NA	NA	NA	NA	NA	NA	0.00	NA	NA	NA	NA	NA	NA	NA	NA	NA	100.00	18.42	NA	0.00	NA	NA	NA
128	b	S	47	g	D2	C1	B3	NA	NA	57.14	NA	NA	100.00	13.16	NA	75.00	NA	NA	NA	NA	NA	NA	NA	14.29	NA	NA	NA	NA	NA	NA	NA	NA	NA	100.00	0.00	NA	7.69	NA	NA	NA
129	b	S	48	g	D3	C1	B3	NA	NA	50.00	NA	NA	100.00	23.68	NA	55.56	NA	NA	NA	NA	NA	NA	NA	0.00	NA	NA	NA	NA	NA	NA	NA	NA	NA	80.00	5.26	NA	2.56	NA	NA	NA
130	b	S	49	h	D1	C2	B3	NA	NA	60.00	NA	NA	100.00	20.83	NA	91.30	NA	NA	NA	NA	NA	NA	NA	11.11	NA	NA	NA	NA	NA	NA	NA	NA	NA	61.54	4.17	NA	12.50	NA	NA	NA
131	b	S	50	h	D2	C2	B3	NA	NA	78.57	NA	NA	100.00	54.17	NA	75.00	NA	NA	NA	NA	NA	NA	NA	0.00	NA	NA	NA	NA	NA	NA	NA	NA	NA	92.31	12.50	NA	8.33	NA	NA	NA
132	b	S	51	h	D3	C2	B3	NA	NA	46.67	NA	NA	100.00	75.00	NA	87.50	NA	NA	NA	NA	NA	NA	NA	5.56	NA	NA	NA	NA	NA	NA	NA	NA	NA	92.31	12.50	NA	4.35	NA	NA	NA
133	b	S	52	i	D1	C3	B3	NA	NA	51.72	NA	NA	100.00	25.00	NA	69.44	NA	NA	NA	NA	NA	NA	NA	6.67	NA	NA	NA	NA	NA	NA	NA	NA	NA	52.94	20.00	NA	0.00	NA	NA	NA
134	b	S	53	i	D2	C3	B3	NA	NA	72.41	NA	NA	100.00	33.33	NA	50.00	NA	NA	NA	NA	NA	NA	NA	0.00	NA	NA	NA	NA	NA	NA	NA	NA	NA	76.47	10.00	NA	0.00	NA	NA	NA
135	b	S	54	i	D3	C3	B3	NA	NA	51.72	NA	NA	100.00	55.56	NA	47.22	NA	NA	NA	NA	NA	NA	NA	3.33	NA	NA	NA	NA	NA	NA	NA	NA	NA	87.50	10.00	NA	0.00	NA	NA	NA
136	c	S	28	a	D1	C1	B1	0.00	0.00	0.00	100.00	0.00	100.00	31.58	100.00	100.00	100.00	0.00	0.00	0.00	0.00	0.00	0.00	0.00	0.00	100.00	0.00	100.00	0.00	0.00	100.00	NA	0.00	100.00	5.26	0.00	0.00	NA	0.00	100.00
137	c	S	29	a	D2	C1	B1	0.00	0.00	0.00	0.00	100.00	100.00	52.63	100.00	0.00	100.00	0.00	0.00	100.00	100.00	0.00	100.00	0.00	0.00	0.00	0.00	100.00	0.00	NA	100.00	100.00	100.00	100.00	5.26	0.00	5.13	NA	100.00	100.00
138	c	S	30	a	D3	C1	B1	0.00	0.00	0.00	0.00	100.00	100.00	59.46	100.00	100.00	100.00	0.00	0.00	100.00	100.00	0.00	100.00	0.00	0.00	0.00	0.00	100.00	0.00	0.00	100.00	100.00	100.00	100.00	0.00	0.00	7.69	NA	100.00	100.00
139	c	S	31	b	D1	C2	B1	0.00	0.00	100.00	33.33	66.67	100.00	25.00	100.00	100.00	66.67	0.00	0.00	100.00	100.00	0.00	50.00	0.00	0.00	50.00	0.00	0.00	0.00	0.00	100.00	100.00	0.00	100.00	4.17	0.00	4.17	NA	100.00	100.00
140	c	S	32	b	D2	C2	B1	0.00	50.00	100.00	66.67	0.00	100.00	33.33	100.00	100.00	33.33	50.00	0.00	100.00	100.00	100.00	100.00	0.00	0.00	100.00	0.00	33.33	33.33	33.33	100.00	100.00	0.00	100.00	4.17	50.00	4.17	NA	100.00	100.00
141	c	S	33	b	D3	C2	B1	50.00	50.00	50.00	0.00	0.00	NA	29.17	100.00	100.00	66.67	50.00	0.00	100.00	100.00	0.00	100.00	0.00	50.00	100.00	0.00	33.33	0.00	0.00	100.00	100.00	50.00	100.00	8.33	50.00	4.17	NA	100.00	100.00
142	c	S	34	c	D1	C3	B1	0.00	50.00	50.00	100.00	20.00	100.00	22.22	100.00	57.14	25.00	75.00	0.00	25.00	16.67	66.67	75.00	0.00	0.00	33.33	0.00	75.00	0.00	0.00	100.00	100.00	40.00	66.67	0.00	33.33	0.00	NA	100.00	50.00
143	c	S	35	c	D2	C3	B1	0.00	0.00	50.00	0.00	20.00	100.00	44.44	100.00	57.14	25.00	50.00	20.00	50.00	66.67	0.00	75.00	0.00	25.00	33.33	0.00	50.00	25.00	0.00	100.00	100.00	40.00	75.00	0.00	33.33	0.00	NA	100.00	66.67
144	c	S	36	c	D3	C3	B1	33.33	0.00	16.67	75.00	20.00	100.00	55.56	100.00	100.00	0.00	0.00	0.00	50.00	33.33	33.33	50.00	0.00	25.00	0.00	0.00	100.00	0.00	0.00	100.00	100.00	60.00	100.00	0.00	0.00	10.00	NA	100.00	50.00
145	c	S	37	d	D1	C1	B2	NA	0.00	0.00	NA	50.00	100.00	31.58	NA	100.00	NA	NA	NA	NA	75.00	NA	33.33	0.00	NA	NA	0.00	NA	NA	NA	NA	NA	0.00	100.00	0.00	0.00	10.26	NA	100.00	NA
146	c	S	38	d	D2	C1	B2	NA	0.00	50.00	NA	100.00	100.00	21.05	NA	100.00	NA	NA	NA	NA	100.00	NA	33.33	0.00	NA	NA	0.00	NA	NA	NA	NA	NA	50.00	100.00	5.26	0.00	5.26	NA	100.00	NA
147	c	S	39	d	D3	C1	B2	NA	0.00	50.00	NA	100.00	100.00	15.79	NA	100.00	NA	NA	NA	NA	100.00	NA	66.67	0.00	NA	NA	0.00	NA	NA	NA	NA	NA	0.00	100.00	2.70	0.00	0.00	NA	100.00	NA
148	c	S	40	e	D1	C2	B2	NA	0.00	66.67	NA	50.00	100.00	37.50	NA	100.00	NA	NA	NA	NA	75.00	NA	28.57	0.00	NA	NA	0.00	NA	NA	NA	NA	NA	71.43	75.00	12.50	0.00	0.00	NA	80.00	NA
149	c	S	41	e	D2	C2	B2	NA	0.00	50.00	NA	33.33	100.00	33.33	NA	100.00	NA	NA	NA	NA	100.00	NA	57.14	16.67	NA	NA	0.00	NA	NA	NA	NA	NA	50.00	100.00	4.17	50.00	0.00	NA	100.00	NA
150	c	S	42	e	D3	C2	B2	NA	0.00	66.67	NA	33.33	100.00	33.33	NA	77.78	NA	NA	NA	NA	87.50	NA	57.14	0.00	NA	NA	0.00	NA	NA	NA	NA	NA	42.86	100.00	4.17	25.00	8.33	NA	80.00	NA
151	c	S	43	f	D1	C3	B2	NA	0.00	60.00	NA	55.56	100.00	55.56	NA	85.71	NA	NA	NA	NA	75.00	NA	54.55	22.22	NA	NA	16.67	NA	NA	NA	NA	NA	81.82	100.00	0.00	57.14	20.00	NA	100.00	NA
152	c	S	44	f	D2	C3	B2	NA	0.00	70.00	NA	66.67	100.00	55.56	NA	71.43	NA	NA	NA	NA	50.00	NA	63.64	0.00	NA	NA	8.33	NA	NA	NA	NA	NA	80.00	83.33	0.00	28.57	10.00	NA	100.00	NA
153	c	S	45	f	D3	C3	B2	NA	0.00	60.00	NA	44.44	50.00	88.89	NA	85.71	NA	NA	NA	NA	83.33	NA	80.00	22.22	NA	NA	0.00	NA	NA	NA	NA	NA	81.82	100.00	30.00	14.29	10.00	NA	100.00	NA
154	c	S	46	g	D1	C1	B3	NA	NA	71.43	NA	NA	100.00	21.05	NA	100.00	NA	NA	NA	NA	NA	NA	NA	0.00	NA	NA	NA	NA	NA	NA	NA	NA	NA	100.00	5.26	NA	5.13	NA	NA	NA
155	c	S	47	g	D2	C1	B3	NA	NA	57.14	NA	NA	100.00	31.58	NA	87.50	NA	NA	NA	NA	NA	NA	NA	0.00	NA	NA	NA	NA	NA	NA	NA	NA	NA	100.00	7.89	NA	17.95	NA	NA	NA
156	c	S	48	g	D3	C1	B3	NA	NA	28.57	NA	NA	100.00	42.11	NA	77.78	NA	NA	NA	NA	NA	NA	NA	0.00	NA	NA	NA	NA	NA	NA	NA	NA	NA	25.00	2.63	NA	30.77	NA	NA	NA
157	c	S	49	h	D1	C2	B3	NA	NA	60.00	NA	NA	100.00	54.17	NA	91.30	NA	NA	NA	NA	NA	NA	NA	5.56	NA	NA	NA	NA	NA	NA	NA	NA	NA	84.62	20.83	NA	4.17	NA	NA	NA
158	c	S	50	h	D2	C2	B3	NA	NA	80.00	NA	NA	100.00	25.00	NA	91.67	NA	NA	NA	NA	NA	NA	NA	0.00	NA	NA	NA	NA	NA	NA	NA	NA	NA	76.92	8.33	NA	16.67	NA	NA	NA
159	c	S	51	h	D3	C2	B3	NA	NA	35.71	NA	NA	100.00	58.33	NA	70.83	NA	NA	NA	NA	NA	NA	NA	0.00	NA	NA	NA	NA	NA	NA	NA	NA	NA	53.85	0.00	NA	29.17	NA	NA	NA
160	c	S	52	i	D1	C3	B3	NA	NA	55.17	NA	NA	100.00	55.56	NA	69.44	NA	NA	NA	NA	NA	NA	NA	3.33	NA	NA	NA	NA	NA	NA	NA	NA	NA	81.25	10.00	NA	0.00	NA	NA	NA
161	c	S	53	i	D2	C3	B3	NA	NA	78.57	NA	NA	100.00	44.44	NA	75.00	NA	NA	NA	NA	NA	NA	NA	3.33	NA	NA	NA	NA	NA	NA	NA	NA	NA	82.35	0.00	NA	10.00	NA	NA	NA
162	c	S	54	i	D3	C3	B3	NA	NA	62.07	NA	NA	100.00	66.67	NA	82.86	NA	NA	NA	NA	NA	NA	NA	10.00	NA	NA	NA	NA	NA	NA	NA	NA	NA	64.71	20.00	NA	30.00	NA	NA	NA
