# Supplementary material for: To mulch or not to mulch? Effects of gravel mulch toppings on plant establishment and development in ornamental prairie plantings
Source: PLoS One. 2017 Feb 6;12(2):e0171533. doi: 10.1371/journal.pone.0171533 (PMC5293235; doi:10.1371/journal.pone.0171533)
Supplement: S3 File — (ZIP) [file pone.0171533.s006.zip › S6_File/data_soil temp_2011.txt]

MonatIndex	Monat	Jahr	Datum	Standort	B	10	25	50	100	150	200	300	Uhrzeit
1	Jan	2011	13.01.2011	O1	O	3.85	3.26	2.67	2.35	2.13	1.92	1.80	09:53
1	Jan	2011	13.01.2011	O2	O	3.16	2.94	2.68	2.42	2.21	1.96	1.75	09:59
1	Jan	2011	13.01.2011	O3	O	2.95	2.59	2.17	1.94	1.65	1.48	1.44	10:07
1	Jan	2011	13.01.2011	O4	O	3.15	2.71	2.35	2.04	1.82	1.69	1.52	10:14
1	Jan	2011	13.01.2011	O5	O	3.57	3.18	2.66	2.31	2.04	1.87	1.75	10:21
1	Jan	2011	13.01.2011	O6	O	3.33	2.89	2.58	2.32	2.09	1.96	1.84	10:28
1	Jan	2011	13.01.2011	O7	O	3.78	3.22	2.75	2.31	2.10	1.93	1.81	10:35
1	Jan	2011	13.01.2011	O8	O	3.60	3.15	2.68	2.36	2.13	1.98	1.83	10:42
1	Jan	2011	13.01.2011	O9	O	3.51	2.98	2.69	2.44	2.14	1.99	1.84	10:50
1	Jan	2011	13.01.2011	O10	O	3.91	3.65	3.12	2.71	2.38	2.12	1.91	10:57
1	Jan	2011	13.01.2011	Sp1	S	3.95	3.68	3.19	2.76	2.62	2.53	2.42	09:50
1	Jan	2011	13.01.2011	Sp2	S	4.02	3.77	3.17	2.90	2.67	2.59	2.50	09:56
1	Jan	2011	13.01.2011	Sp3	S	4.04	3.85	3.28	2.96	2.70	2.61	2.54	10:04
1	Jan	2011	13.01.2011	Sp4	S	4.13	3.87	3.05	2.78	2.52	2.45	2.35	10:11
1	Jan	2011	13.01.2011	Sp5	S	4.28	4.04	3.35	2.94	2.66	2.58	2.47	10:17
1	Jan	2011	13.01.2011	Sp6	S	4.07	3.81	3.14	2.78	2.53	2.43	2.34	10:24
1	Jan	2011	13.01.2011	Sp7	S	4.33	3.67	3.30	3.01	2.83	2.67	2.56	10:31
1	Jan	2011	13.01.2011	Sp8	S	4.54	4.18	3.81	2.94	2.72	2.62	2.52	10:38
1	Jan	2011	13.01.2011	Sp9	S	4.21	4.01	3.35	2.86	2.71	2.58	2.47	10:46
1	Jan	2011	13.01.2011	Sp10	S	4.61	4.36	3.75	3.12	2.82	2.70	2.59	10:53
2	Feb	2011	17.02.2011	O1	O	-0.09	-0.12	0.02	0.20	0.43	0.53	0.84	10:50
2	Feb	2011	17.02.2011	O2	O	0.17	-0.16	-0.02	0.18	0.36	0.58	0.94	11:00
2	Feb	2011	17.02.2011	O3	O	-0.13	-0.15	-0.01	0.25	0.41	0.54	0.85	11:10
2	Feb	2011	17.02.2011	O4	O	-0.15	-0.20	-0.06	0.11	0.33	0.50	0.77	11:20
2	Feb	2011	17.02.2011	O5	O	-0.08	-0.15	-0.03	0.18	0.43	0.61	0.91	11:30
2	Feb	2011	17.02.2011	O6	O	-0.18	-0.12	0.04	0.28	0.47	0.68	1.03	11:40
2	Feb	2011	17.02.2011	O7	O	-0.15	-0.17	-0.05	0.13	0.37	0.57	0.87	11:50
2	Feb	2011	17.02.2011	O8	O	-0.17	-0.22	-0.15	0.08	0.30	0.55	0.93	12:00
2	Feb	2011	17.02.2011	O9	O	-0.15	-0.12	0.10	0.26	0.52	0.61	0.97	12:10
2	Feb	2011	17.02.2011	O10	O	-0.14	-0.20	-0.17	0.08	0.39	0.51	0.89	12:20
2	Feb	2011	17.02.2011	Sp1	S	1.92	1.77	1.18	0.90	1.01	1.23	1.68	10:45
2	Feb	2011	17.02.2011	Sp2	S	1.41	1.28	0.68	0.62	0.88	1.05	1.59	10:55
2	Feb	2011	17.02.2011	Sp3	S	1.42	1.04	0.76	0.72	0.87	1.09	1.61	11:05
2	Feb	2011	17.02.2011	Sp4	S	0.31	0.80	0.83	0.71	0.83	1.05	1.48	11:15
2	Feb	2011	17.02.2011	Sp5	S	1.05	1.21	0.92	0.77	0.89	1.12	1.59	11:25
2	Feb	2011	17.02.2011	Sp6	S	0.97	1.14	0.77	0.63	0.76	0.95	1.44	11:35
2	Feb	2011	17.02.2011	Sp7	S	1.31	1.30	1.01	0.93	0.99	1.15	1.55	11:45
2	Feb	2011	17.02.2011	Sp8	S	0.66	0.95	0.97	0.83	0.92	1.14	1.56	11:55
2	Feb	2011	17.02.2011	Sp9	S	0.87	1.01	0.93	0.87	0.95	1.10	1.50	12:05
2	Feb	2011	17.02.2011	Sp10	S	0.92	1.02	0.97	0.91	0.97	1.14	1.49	12:15
3	Mrz	2011	16.03.2011	O1	O	4.60	4.56	4.50	4.52	4.60	4.67	4.72	10:00
3	Mrz	2011	16.03.2011	O2	O	4.99	4.93	4.86	4.89	4.97	5.07	5.12	10:13
3	Mrz	2011	16.03.2011	O3	O	4.73	4.69	4.53	4.44	4.44	4.44	4.40	10:25
3	Mrz	2011	16.03.2011	O4	O	4.00	3.77	3.35	2.91	2.72	2.54	2.33	10:38
3	Mrz	2011	16.03.2011	O5	O	4.76	4.83	4.67	4.61	4.53	4.48	4.45	10:50
3	Mrz	2011	16.03.2011	O6	O	4.21	3.86	3.42	3.16	3.02	2.84	2.60	11:00
3	Mrz	2011	16.03.2011	O7	O	4.96	4.84	4.62	4.57	4.48	4.51	4.41	11:09
3	Mrz	2011	16.03.2011	O8	O	4.73	4.54	4.26	3.95	3.73	3.66	3.50	11:18
3	Mrz	2011	16.03.2011	O9	O	4.64	4.59	4.41	4.35	4.25	4.20	4.10	11:27
3	Mrz	2011	16.03.2011	O10	O	4.57	4.85	4.83	4.76	4.73	4.71	4.70	11:37
3	Mrz	2011	16.03.2011	Sp1	S	4.96	4.91	5.48	5.73	5.92	6.11	6.14	09:56
3	Mrz	2011	16.03.2011	Sp2	S	4.80	5.94	5.60	5.82	6.04	6.17	6.34	10:07
3	Mrz	2011	16.03.2011	Sp3	S	5.34	5.40	5.51	5.73	5.91	6.10	6.17	10:19
3	Mrz	2011	16.03.2011	Sp4	S	4.99	5.27	5.36	5.60	5.71	5.90	5.95	10:33
3	Mrz	2011	16.03.2011	Sp5	S	4.92	5.27	5.59	5.75	5.88	6.03	6.12	10:42
3	Mrz	2011	16.03.2011	Sp6	S	5.07	5.36	5.52	5.68	5.82	5.91	6.03	10:55
3	Mrz	2011	16.03.2011	Sp7	S	4.91	5.20	5.62	5.80	6.00	6.06	6.16	11:05
3	Mrz	2011	16.03.2011	Sp8	S	5.04	5.39	5.58	5.83	5.83	5.90	6.00	11:14
3	Mrz	2011	16.03.2011	Sp9	S	4.68	5.06	5.38	5.63	5.76	5.85	5.96	11:23
3	Mrz	2011	16.03.2011	Sp10	S	4.76	4.99	5.39	5.62	5.73	5.85	5.91	11:31
4	Apr	2011	12.04.2011	O1	O	9.92	10.02	10.15	10.35	10.50	10.64	10.75	10:02
4	Apr	2011	12.04.2011	O2	O	11.16	10.96	10.76	10.93	11.10	11.20	11.42	10:13
4	Apr	2011	12.04.2011	O3	O	10.70	10.66	10.40	10.34	10.50	10.59	10.74	10:24
4	Apr	2011	12.04.2011	O4	O	10.41	10.20	9.74	9.56	9.54	9.56	9.64	10:33
4	Apr	2011	12.04.2011	O5	O	11.51	11.38	10.93	10.61	10.59	10.64	10.84	10:42
4	Apr	2011	12.04.2011	O6	O	10.53	10.24	9.80	9.60	9.54	9.55	9.53	10:53
4	Apr	2011	12.04.2011	O7	O	11.42	11.27	10.74	10.50	10.45	10.64	10.61	11:02
4	Apr	2011	12.04.2011	O8	O	10.66	10.89	10.82	10.57	10.51	10.47	10.55	11:14
4	Apr	2011	12.04.2011	O9	O	10.37	10.58	10.44	10.25	10.10	10.10	10.08	11:25
4	Apr	2011	12.04.2011	O10	O	10.87	11.08	11.16	11.17	11.12	11.16	11.23	11:36
4	Apr	2011	12.04.2011	Sp1	S	9.95	10.09	10.54	11.30	11.58	11.79	11.91	09:56
4	Apr	2011	12.04.2011	Sp2	S	10.37	10.50	10.80	11.43	11.73	11.88	12.05	10:08
4	Apr	2011	12.04.2011	Sp3	S	10.92	11.00	10.94	11.09	11.36	11.56	11.75	10:20
4	Apr	2011	12.04.2011	Sp4	S	11.26	11.50	11.20	11.17	11.35	11.47	11.59	10:29
4	Apr	2011	12.04.2011	Sp5	S	11.17	11.19	11.12	11.20	11.40	11.56	11.69	10:38
4	Apr	2011	12.04.2011	Sp6	S	11.58	11.42	11.30	11.11	11.27	11.41	11.56	10:48
4	Apr	2011	12.04.2011	Sp7	S	11.49	11.67	11.40	11.31	11.40	11.54	11.72	10:58
4	Apr	2011	12.04.2011	Sp8	S	11.18	11.38	11.28	11.16	11.21	11.38	11.41	11:08
4	Apr	2011	12.04.2011	Sp9	S	10.44	10.83	11.09	11.26	11.30	11.41	11.55	11:20
4	Apr	2011	12.04.2011	Sp10	S	10.22	10.65	11.04	11.14	11.15	11.22	11.29	11:30
5	Mai	2011	17.05.2011	O1	O	20.43	19.39	17.38	16.14	15.64	15.32	14.89	13:30
5	Mai	2011	17.05.2011	O2	O	19.71	19.45	17.72	16.13	15.63	15.06	14.75	13:45
5	Mai	2011	17.05.2011	O3	O	19.09	19.04	18.05	18.08	16.82	15.49	15.03	13:59
5	Mai	2011	17.05.2011	O4	O	18.82	18.93	18.43	16.88	16.53	15.33	14.82	14:12
5	Mai	2011	17.05.2011	O5	O	18.06	18.51	18.09	18.04	16.11	15.53	15.08	14:27
5	Mai	2011	17.05.2011	O6	O	17.17	17.33	17.06	16.24	16.09	14.88	14.67	14:41
5	Mai	2011	17.05.2011	O7	O	18.92	19.23	18.55	17.36	17.09	16.22	15.53	14:55
5	Mai	2011	17.05.2011	O8	O	19.83	19.69	18.50	17.10	16.92	15.51	14.82	15:12
5	Mai	2011	17.05.2011	O9	O	17.78	18.26	18.14	17.68	17.04	15.92	15.36	15:27
5	Mai	2011	17.05.2011	O10	O	18.18	18.35	17.87	18.00	17.55	15.86	15.24	15:40
5	Mai	2011	17.05.2011	Sp1	S	20.04	19.15	17.70	16.30	15.60	15.18	14.93	13:37
5	Mai	2011	17.05.2011	Sp2	S	20.90	21.05	19.15	17.27	16.27	15.73	15.26	13:52
5	Mai	2011	17.05.2011	Sp3	S	20.29	20.53	19.05	17.12	16.15	15.57	15.04	14:05
5	Mai	2011	17.05.2011	Sp4	S	18.97	19.71	18.66	16.61	15.71	15.24	14.99	14:20
5	Mai	2011	17.05.2011	Sp5	S	17.71	18.27	17.74	16.60	16.15	15.55	15.07	14:34
5	Mai	2011	17.05.2011	Sp6	S	18.43	19.76	19.16	16.81	16.14	15.78	15.32	14:48
5	Mai	2011	17.05.2011	Sp7	S	21.96	22.05	20.54	17.84	16.97	16.07	15.69	15:05
5	Mai	2011	17.05.2011	Sp8	S	19.71	20.36	19.36	17.21	16.46	15.71	15.13	15:20
5	Mai	2011	17.05.2011	Sp9	S	18.78	19.08	18.39	16.81	16.32	15.84	15.27	15:34
5	Mai	2011	17.05.2011	Sp10	S	18.84	19.46	19.57	17.10	16.42	15.94	15.37	15:45
6	Jun	2011	27.06.2011	O1	O	22.58	21.52	20.41	19.03	18.41	18.17	-	10:50
6	Jun	2011	27.06.2011	O2	O	22.88	22.21	20.33	19.02	18.71	17.97	-	10:59
6	Jun	2011	27.06.2011	O3	O	31.93	29.95	25.52	22.59	20.83	18.83	-	11:11
6	Jun	2011	27.06.2011	O4	O	29.35	27.64	24.35	21.05	19.68	19.21	-	11:22
6	Jun	2011	27.06.2011	O5	O	27.96	27.86	24.98	22.18	22.55	20.63	-	11:33
6	Jun	2011	27.06.2011	O6	O	29.31	28.75	25.02	21.27	19.07	18.62	17.59	11:43
6	Jun	2011	27.06.2011	O7	O	30.71	30.33	27.73	24.27	24.25	23.66	20.04	11:54
6	Jun	2011	27.06.2011	O8	O	37.40	35.99	30.48	25.12	25.29	21.41	-	12:04
6	Jun	2011	27.06.2011	O9	O	35.13	33.00	27.69	22.88	21.24	20.30	-	12:16
6	Jun	2011	27.06.2011	O10	O	40.51	38.32	33.05	28.39	27.68	23.09	-	12:27
6	Jun	2011	27.06.2011	Sp1	S	23.78	22.79	20.46	19.88	19.32	19.10	-	10:55
6	Jun	2011	27.06.2011	Sp2	S	33.71	30.59	23.48	21.07	20.86	19.59	-	11:06
6	Jun	2011	27.06.2011	Sp3	S	27.49	25.68	21.59	20.31	19.39	18.90	-	11:16
6	Jun	2011	27.06.2011	Sp4	S	34.62	35.57	29.40	21.06	19.89	19.25	-	11:27
6	Jun	2011	27.06.2011	Sp5	S	34.76	32.13	27.05	22.59	20.3	19.37	-	11:38
6	Jun	2011	27.06.2011	Sp6	S	33.81	34.01	32.32	25.32	23.05	21.69	-	11:49
6	Jun	2011	27.06.2011	Sp7	S	40.47	37.16	32.80	24.36	23.13	21.77	-	11:59
6	Jun	2011	27.06.2011	Sp8	S	40.84	39.50	32.60	25.79	23.45	21.66	-	12:10
6	Jun	2011	27.06.2011	Sp9	S	37.52	34.44	28.81	25.34	23.01	21.54	-	12:21
6	Jun	2011	27.06.2011	Sp10	S	44.99	42.79	35.16	26.22	23.78	22.71	-	12:32
7	Jul	2011	21.07.2011	O1	O	17.55	17.91	18.20	18.51	18.81	19.08	19.28	09:36
7	Jul	2011	21.07.2011	O2	O	17.76	17.91	18.12	18.38	18.52	18.72	19.10	09:47
7	Jul	2011	21.07.2011	O3	O	17.97	18.38	18.69	19.32	19.78	20.00	20.26	10:03
7	Jul	2011	21.07.2011	O4	O	18.34	18.45	18.62	18.81	18.94	19.16	19.40	10:16
7	Jul	2011	21.07.2011	O5	O	18.15	18.16	18.21	18.39	18.55	18.85	19.15	10:27
7	Jul	2011	21.07.2011	O6	O	18.20	18.24	18.10	18.30	18.33	18.42	18.67	10:37
7	Jul	2011	21.07.2011	O7	O	18.46	18.41	18.41	18.51	18.61	18.80	19.00	10:50
7	Jul	2011	21.07.2011	O8	O	18.33	18.23	18.17	18.31	18.42	18.53	18.75	11:01
7	Jul	2011	21.07.2011	O9	O	18.31	18.30	18.25	18.31	18.39	18.54	18.82	11:19
7	Jul	2011	21.07.2011	O10	O	18.97	18.73	18.42	18.29	18.31	18.40	18.60	11:30
7	Jul	2011	21.07.2011	Sp1	S	18.65	19.00	19.25	19.80	20.21	20.50	20.75	09:32
7	Jul	2011	21.07.2011	Sp2	S	17.99	18.46	19.41	19.74	20.00	22.22	20.59	09:41
7	Jul	2011	21.07.2011	Sp3	S	17.50	28.02	18.23	18.46	18.75	18.87	19.14	09:54
7	Jul	2011	21.07.2011	Sp4	S	18.30	18.76	19.40	19.67	19.80	19.97	20.06	10:09
7	Jul	2011	21.07.2011	Sp5	S	18.45	18.66	19.14	19.41	19.64	19.89	20.10	10:21
7	Jul	2011	21.07.2011	Sp6	S	18.81	18.92	19.28	19.49	19.71	19.94	20.21	10:31
7	Jul	2011	21.07.2011	Sp7	S	19.26	19.47	19.73	20.00	20.20	20.47	20.77	10:44
7	Jul	2011	21.07.2011	Sp8	S	18.97	19.20	19.46	19.76	19.95	20.07	20.27	10:55
7	Jul	2011	21.07.2011	Sp9	S	18.99	19.16	19.54	19.64	19.77	19.98	20.07	11:07
7	Jul	2011	21.07.2011	Sp10	S	19.63	19.72	19.83	20.05	20.25	20.46	20.74	11:25
8	Aug	2011	18.08.2011	O1	O	22.02	21.22	19.80	18.56	18.27	18.35	18.55	09:51
8	Aug	2011	18.08.2011	O2	O	20.26	19.58	18.64	18.05	17.81	17.95	18.12	10:03
8	Aug	2011	18.08.2011	O3	O	19.43	19.10	18.70	18.40	18.23	18.29	18.48	10:16
8	Aug	2011	18.08.2011	O4	O	21.74	20.51	18.83	18.46	18.22	18.34	18.60	10:29
8	Aug	2011	18.08.2011	O5	O	20.50	19.60	18.89	18.42	18.32	18.31	18.37	10:43
8	Aug	2011	18.08.2011	O6	O	17.83	17.65	17.60	17.72	17.83	18.01	18.31	10:54
8	Aug	2011	18.08.2011	O7	O	24.56	23.56	21.32	19.65	18.95	18.62	18.60	11:07
8	Aug	2011	18.08.2011	O8	O	20.00	19.42	18.96	18.31	18.13	18.13	18.20	11:19
8	Aug	2011	18.08.2011	O9	O	20.01	19.07	18.47	18.07	18.10	18.12	18.05	11:29
8	Aug	2011	18.08.2011	O10	O	25.38	24.07	21.52	19.47	18.75	18.32	18.30	11:43
8	Aug	2011	18.08.2011	Sp1	S	23.42	22.81	20.40	18.64	18.75	18.92	19.05	09:44
8	Aug	2011	18.08.2011	Sp2	S	21.27	20.64	20.03	18.98	18.67	18.67	18.88	09:57
8	Aug	2011	18.08.2011	Sp3	S	23.04	21.38	20.20	19.07	18.70	18.63	18.75	10:10
8	Aug	2011	18.08.2011	Sp4	S	22.30	21.24	20.14	18.48	18.36	18.43	18.50	10:22
8	Aug	2011	18.08.2011	Sp5	S	25.01	23.27	21.22	18.90	18.61	18.62	18.88	10:36
8	Aug	2011	18.08.2011	Sp6	S	24.25	22.02	19.62	19.01	18.76	18.73	18.65	10:48
8	Aug	2011	18.08.2011	Sp7	S	25.92	24.31	20.76	19.80	19.42	19.40	19.50	10:59
8	Aug	2011	18.08.2011	Sp8	S	24.47	23.20	21.04	19.42	18.86	18.79	18.75	11:13
8	Aug	2011	18.08.2011	Sp9	S	28.52	26.25	21.76	19.64	19.05	18.99	18.86	11:24
8	Aug	2011	18.08.2011	Sp10	S	25.60	24.00	22.01	20.15	19.62	19.53	19.54	11:37
9	Sep	2011	21.09.2011	O1	O	14.45	13.95	13.70	13.61	13.87	14.10	14.63	11:20
9	Sep	2011	21.09.2011	O2	O	14.99	14.26	13.78	13.61	13.82	14.06	14.56	11:31
9	Sep	2011	21.09.2011	O3	O	15.77	14.90	14.20	13.94	14.03	14.24	14.75	11:42
9	Sep	2011	21.09.2011	O4	O	13.93	13.66	13.50	13.42	13.56	13.72	14.25	11:52
9	Sep	2011	21.09.2011	O5	O	15.86	15.01	14.46	14.10	14.19	14.37	14.85	12:05
9	Sep	2011	21.09.2011	O6	O	13.68	13.39	13.32	13.39	13.71	14.00	14.52	12:16
9	Sep	2011	21.09.2011	O7	O	17.29	16.17	15.15	14.27	14.23	14.31	14.76	12:28
9	Sep	2011	21.09.2011	O8	O	16.41	15.24	14.43	14.03	13.97	14.23	14.58	12:39
9	Sep	2011	21.09.2011	O9	O	14.64	14.22	13.92	13.80	13.90	14.12	14.46	12:51
9	Sep	2011	21.09.2011	O10	O	16.06	15.15	14.39	14.01	13.95	14.13	14.49	13:05
9	Sep	2011	21.09.2011	Sp1	S	19.34	18.36	15.70	15.02	14.93	15.08	15.60	11:25
9	Sep	2011	21.09.2011	Sp2	S	17.43	16.03	15.23	14.94	14.89	15.03	15.47	11:36
9	Sep	2011	21.09.2011	Sp3	S	17.48	16.43	15.14	14.37	14.36	14.65	15.14	11:47
9	Sep	2011	21.09.2011	Sp4	S	17.84	17.18	16.20	15.01	14.91	15.07	15.48	11:58
9	Sep	2011	21.09.2011	Sp5	S	22.50	20.51	16.80	15.23	14.97	15.01	15.41	12:10
9	Sep	2011	21.09.2011	Sp6	S	19.68	16.83	15.60	14.97	14.76	15.00	15.38	12:21
9	Sep	2011	21.09.2011	Sp7	S	22.74	20.45	17.31	15.87	15.26	15.32	15.71	12:33
9	Sep	2011	21.09.2011	Sp8	S	19.11	18.38	17.06	15.36	15.04	15.20	15.42	12:45
9	Sep	2011	21.09.2011	Sp9	S	19.05	17.51	15.83	15.25	15.32	15.29	15.53	12:58
9	Sep	2011	21.09.2011	Sp10	S	18.87	17.72	16.66	15.26	15.19	15.33	15.63	13:11
10	Okt	2011	13.10.2011	O1	O	9.09	8.47	8.78	9.34	9.87	10.31	11.25	10:30
10	Okt	2011	13.10.2011	O2	O	8.89	8.69	9.09	9.57	10.26	10.94	11.74	10:39
10	Okt	2011	13.10.2011	O3	O	9.32	9.15	9.41	9.87	10.51	11.12	11.89	10:48
10	Okt	2011	13.10.2011	O4	O	9.28	9.08	9.35	9.79	10.28	10.85	11.53	10:56
10	Okt	2011	13.10.2011	O5	O	9.44	9.15	9.13	9.53	10.22	10.43	11.83	11:05
10	Okt	2011	13.10.2011	O6	O	9.66	9.11	9.14	9.52	10.29	10.81	11.54	11:14
10	Okt	2011	13.10.2011	O7	O	10.76	9.59	9.17	9.33	9.98	10.61	11.47	11:23
10	Okt	2011	13.10.2011	O8	O	8.94	8.73	8.95	9.50	10.02	10.61	11.36	11:33
10	Okt	2011	13.10.2011	O9	O	10.24	10.09	10.30	10.69	11.06	11.38	11.91	11:44
10	Okt	2011	13.10.2011	O10	O	11.47	10.96	10.19	10.12	10.67	10.92	11.77	11:54
10	Okt	2011	13.10.2011	Sp1	S	9.40	9.58	10.41	10.94	11.29	11.95	12.57	10:35
10	Okt	2011	13.10.2011	Sp2	S	9.67	9.93	10.32	10.55	10.97	11.62	12.15	10:43
10	Okt	2011	13.10.2011	Sp3	S	10.31	10.06	10.15	10.38	10.92	11.58	12.38	10:52
10	Okt	2011	13.10.2011	Sp4	S	10.67	10.89	10.96	11.24	11.52	12.09	12.66	11:01
10	Okt	2011	13.10.2011	Sp5	S	12.19	12.05	11.51	10.82	11.19	11.79	12.51	11:09
10	Okt	2011	13.10.2011	Sp6	S	12.08	12.20	10.93	10.63	11.05	11.51	12.32	11:19
10	Okt	2011	13.10.2011	Sp7	S	11.10	11.05	10.87	10.74	11.01	11.55	12.29	11:28
10	Okt	2011	13.10.2011	Sp8	S	12.27	12.10	11.36	11.08	11.31	11.87	12.51	11:38
10	Okt	2011	13.10.2011	Sp9	S	11.80	11.97	11.43	11.28	11.53	11.85	12.57	11:50
10	Okt	2011	13.10.2011	Sp10	S	10.94	11.75	10.26	10.70	11.29	11.74	12.37	12:00
11	Nov	2011	17.11.2011	O1	O	7.05	6.75	6.32	5.90	5.78	5.80	6.25	10:00
11	Nov	2011	17.11.2011	O2	O	7.09	6.73	6.52	6.30	6.10	6.13	6.34	10:11
11	Nov	2011	17.11.2011	O3	O	6.86	6.72	6.51	6.24	6.63	6.32	6.59	10:22
11	Nov	2011	17.11.2011	O4	O	6.92	6.68	6.49	6.31	6.22	6.28	6.47	10:34
11	Nov	2011	17.11.2011	O5	O	7.06	6.74	6.61	6.38	6.17	6.35	6.61	10:44
11	Nov	2011	17.11.2011	O6	O	6.97	6.65	6.31	6.03	5.91	6.16	6.43	10:56
11	Nov	2011	17.11.2011	O7	O	7.01	6.82	6.68	6.42	6.30	6.38	6.76	11:06
11	Nov	2011	17.11.2011	O8	O	7.08	6.89	6.73	6.49	6.59	6.73	6.98	11:18
11	Nov	2011	17.11.2011	O9	O	7.12	7.01	6.88	6.77	6.81	6.94	7.09	11:29
11	Nov	2011	17.11.2011	O10	O	7.14	6.93	6.85	6.71	6.78	6.85	7.03	11:41
11	Nov	2011	17.11.2011	Sp1	S	7.86	7.74	7.54	7.42	7.21	7.37	7.75	10:05
11	Nov	2011	17.11.2011	Sp2	S	8.06	7.82	7.32	7.25	6.92	6.99	7.18	10:17
11	Nov	2011	17.11.2011	Sp3	S	7.93	7.75	7.41	7.22	6.97	6.95	7.12	10:28
11	Nov	2011	17.11.2011	Sp4	S	7.78	7.63	7.50	7.31	7.08	7.19	7.43	10:40
11	Nov	2011	17.11.2011	Sp5	S	7.95	7.82	7.61	7.45	7.17	7.31	7.62	10:49
11	Nov	2011	17.11.2011	Sp6	S	8.01	7.91	7.69	7.37	7.05	7.16	7.54	11:01
11	Nov	2011	17.11.2011	Sp7	S	7.97	7.68	7.33	7.16	6.89	7.02	7.38	11:12
11	Nov	2011	17.11.2011	Sp8	S	8.08	7.89	7.64	7.48	7.25	7.42	7.79	11:24
11	Nov	2011	17.11.2011	Sp9	S	8.04	7.94	7.75	7.36	7.31	7.41	7.72	11:35
11	Nov	2011	17.11.2011	Sp10	S	8.03	7.85	7.56	7.47	7.26	7.49	7.81	11:48
12	Dez	2011	15.12.2011	O1	O	3.95	3.02	2.89	2.99	3.31	3.59	3.87	10:25
12	Dez	2011	15.12.2011	O2	O	3.20	3.00	3.02	3.24	3.64	3.79	4.13	10:33
12	Dez	2011	15.12.2011	O3	O	3.42	3.28	3.26	3.39	3.65	3.87	4.06	10:40
12	Dez	2011	15.12.2011	O4	O	3.22	3.03	2.94	3.07	3.27	3.53	3.79	10:48
12	Dez	2011	15.12.2011	O5	O	3.50	3.31	3.23	3.28	3.54	3.78	4.11	11:00
12	Dez	2011	15.12.2011	O6	O	3.85	3.51	3.39	3.37	3.59	3.75	4.15	11:10
12	Dez	2011	15.12.2011	O7	O	4.05	3.65	3.49	3.47	3.63	3.88	4.25	11:18
12	Dez	2011	15.12.2011	O8	O	3.93	3.69	3.44	3.34	3.65	3.71	4.12	11:28
12	Dez	2011	15.12.2011	O9	O	4.11	4.23	4.15	4.10	4.19	4.36	4.67	11:35
12	Dez	2011	15.12.2011	O10	O	4.03	3.87	3.61	3.47	3.57	3.80	4.16	11:45
12	Dez	2011	15.12.2011	Sp1	S	3.73	3.80	3.83	4.03	4.25	4.44	4.72	10:30
12	Dez	2011	15.12.2011	Sp2	S	3.81	3.62	3.41	3.50	3.90	4.17	4.52	10:37
12	Dez	2011	15.12.2011	Sp3	S	3.78	3.85	3.73	3.90	4.21	4.42	4.74	10:43
12	Dez	2011	15.12.2011	Sp4	S	3.86	3.93	4.05	4.27	4.43	4.58	4.87	10:52
12	Dez	2011	15.12.2011	Sp5	S	3.84	3.98	3.65	3.63	3.83	4.12	4.54	11:05
12	Dez	2011	15.12.2011	Sp6	S	4.30	4.25	4.07	4.03	4.15	4.41	4.71	11:15
12	Dez	2011	15.12.2011	Sp7	S	4.28	4.21	3.67	3.62	3.82	3.96	4.48	11:23
12	Dez	2011	15.12.2011	Sp8	S	4.26	4.35	4.16	3.99	4.14	4.39	4.73	11:30
12	Dez	2011	15.12.2011	Sp9	S	4.70	4.62	4.35	4.14	4.25	4.38	4.75	11:40
12	Dez	2011	15.12.2011	Sp10	S	4.23	4.31	4.17	3.91	3.99	4.23	4.58	11:50
