# Supplementary material for: To mulch or not to mulch? Effects of gravel mulch toppings on plant establishment and development in ornamental prairie plantings
Source: PLoS One. 2017 Feb 6;12(2):e0171533. doi: 10.1371/journal.pone.0171533 (PMC5293235; doi:10.1371/journal.pone.0171533)
Supplement: S3 File — (ZIP) [file pone.0171533.s006.zip › S6_File/data_soil temp_2012.txt]

MonatIndex	Monat	Jahr	Datum	Standort	B	10	25	50	100	150	200	300	Uhrzeit
1	Jan	2012	19.01.2012	O1	O	3.83	3.59	3.40	3.11	2.94	2.84	2.82	14:00
1	Jan	2012	19.01.2012	O2	O	3.67	3.56	3.43	3.17	3.00	2.91	2.90	14:11
1	Jan	2012	19.01.2012	O3	O	3.55	3.43	3.34	3.12	2.99	2.92	2.91	14:21
1	Jan	2012	19.01.2012	O4	O	3.71	3.52	3.38	3.19	3.06	2.95	2.93	14:30
1	Jan	2012	19.01.2012	O5	O	3.68	3.61	3.47	3.21	3.08	3.01	2.98	14:41
1	Jan	2012	19.01.2012	O6	O	3.62	3.58	3.36	3.17	3.05	2.94	2.89	14:52
1	Jan	2012	19.01.2012	O7	O	3.59	3.41	3.32	3.18	3.03	2.91	2.87	15:03
1	Jan	2012	19.01.2012	O8	O	3.54	3.50	3.41	3.22	3.01	2.97	2.93	15:12
1	Jan	2012	19.01.2012	O9	O	3.60	3.53	3.42	3.27	3.09	2.96	2.97	15:21
1	Jan	2012	19.01.2012	O10	O	3.61	3.55	3.43	3.26	3.10	2.99	2.92	15:32
1	Jan	2012	19.01.2012	Sp1	S	4.03	3.89	3.68	3.52	3.46	3.42	3.55	14:05
1	Jan	2012	19.01.2012	Sp2	S	3.95	3.97	3.78	3.55	3.41	3.34	3.36	14:17
1	Jan	2012	19.01.2012	Sp3	S	3.85	3.81	3.70	3.53	3.40	3.39	3.49	14:26
1	Jan	2012	19.01.2012	Sp4	S	3.92	3.87	3.69	3.52	3.44	3.31	3.38	14:35
1	Jan	2012	19.01.2012	Sp5	S	3.97	3.92	3.76	3.58	3.41	3.38	3.43	14:46
1	Jan	2012	19.01.2012	Sp6	S	4.01	3.96	3.81	3.74	3.59	3.42	3.45	14:57
1	Jan	2012	19.01.2012	Sp7	S	3.86	3.83	3.64	3.51	3.37	3.24	3.25	15:08
1	Jan	2012	19.01.2012	Sp8	S	4.03	3.98	3.92	3.73	3.54	3.47	3.43	15:16
1	Jan	2012	19.01.2012	Sp9	S	4.07	4.06	4.01	3.82	3.60	3.49	3.53	15:26
1	Jan	2012	19.01.2012	Sp10	S	4.05	4.11	4.07	3.75	3.52	3.48	3.47	15:37
2	Feb	2012	16.02.2012	O1	O	0.76	-0.16	-0.26	-	-	-	-	14:00
2	Feb	2012	16.02.2012	O2	O	0.46	-0.18	-0.28	-	-	-	-	14:07
2	Feb	2012	16.02.2012	O3	O	-0.01	-0.09	-0.16	-	-	-	-	14:13
2	Feb	2012	16.02.2012	O4	O	0.05	-0.09	-0.18	-	-	-	-	14:20
2	Feb	2012	16.02.2012	O5	O	-0.02	-0.13	-0.20	-	-	-	-	14:27
2	Feb	2012	16.02.2012	O6	O	-0.04	-0.16	-0.21	-	-	-	-	14:34
2	Feb	2012	16.02.2012	O7	O	0.08	-0.11	-0.17	-	-	-	-	14:40
2	Feb	2012	16.02.2012	O8	O	-0.14	-0.19	-0.29	-	-	-	-	14:47
2	Feb	2012	16.02.2012	O9	O	0.06	-0.13	-0.24	-	-	-	-	14:54
2	Feb	2012	16.02.2012	O10	O	-0.02	-0.13	-0.18	-	-	-	-	15:01
2	Feb	2012	16.02.2012	Sp1	S	2.73	1.85	1.18	-	-	-	-	14:03
2	Feb	2012	16.02.2012	Sp2	S	3.26	2.75	1.85	-	-	-	-	14:10
2	Feb	2012	16.02.2012	Sp3	S	1.96	1.48	0.06	-	-	-	-	14:17
2	Feb	2012	16.02.2012	Sp4	S	2.17	1.36	0.24	-	-	-	-	14:23
2	Feb	2012	16.02.2012	Sp5	S	3.41	3.23	0.86	-	-	-	-	14:30
2	Feb	2012	16.02.2012	Sp6	S	4.47	3.15	2.54	-0.02	-	-	-	14:37
2	Feb	2012	16.02.2012	Sp7	S	3.34	2.31	1.23	-0.06	-	-	-	14:44
2	Feb	2012	16.02.2012	Sp8	S	2.18	1.74	0.71	-	-	-	-	14:51
2	Feb	2012	16.02.2012	Sp9	S	1.26	1.03	0.18	-	-	-	-	14:57
2	Feb	2012	16.02.2012	Sp10	S	3.46	3.52	2.31	0.43	-	-	-	15:05
3	Mrz	2012	15.03.2012	O1	O	7.05	6.52	6.05	5.81	5.70	5.68	5.67	09:30
3	Mrz	2012	15.03.2012	O2	O	6.35	6.24	6.03	5.92	5.85	5.79	5.80	09:43
3	Mrz	2012	15.03.2012	O3	O	6.49	6.22	6.03	5.81	5.69	5.66	5.62	10:03
3	Mrz	2012	15.03.2012	O4	O	6.47	6.21	6.01	5.74	5.85	5.51	5.47	10:24
3	Mrz	2012	15.03.2012	O5	O	6.92	6.63	6.34	6.04	5.81	5.74	5.73	10:34
3	Mrz	2012	15.03.2012	O6	O	6.87	6.56	6.19	5.90	5.70	5.61	5.56	10:45
3	Mrz	2012	15.03.2012	O7	O	7.15	7.09	6.61	6.16	5.89	5.80	5.75	11:00
3	Mrz	2012	15.03.2012	O8	O	6.97	6.82	6.42	6.07	5.79	5.65	5.59	11:12
3	Mrz	2012	15.03.2012	O9	O	6.98	6.94	6.54	6.10	5.81	5.67	5.62	11:22
3	Mrz	2012	15.03.2012	O10	O	8.19	7.88	7.20	6.44	6.00	5.89	5.79	11:35
3	Mrz	2012	15.03.2012	Sp1	S	6.53	6.82	6.69	6.30	6.22	6.20	6.17	9:38
3	Mrz	2012	15.03.2012	Sp2	S	7.16	7.12	6.73	6.45	6.44	6.39	6.38	9:54
3	Mrz	2012	15.03.2012	Sp3	S	7.76	7.41	6.75	6.46	6.36	6.34	6.32	10:12
3	Mrz	2012	15.03.2012	Sp4	S	6.88	7.23	6.76	6.26	6.19	6.11	6.07	10:30
3	Mrz	2012	15.03.2012	Sp5	S	7.72	7.53	6.96	6.59	6.40	6.38	6.36	10:40
3	Mrz	2012	15.03.2012	Sp6	S	7.76	7.44	6.91	6.47	6.26	6.18	6.14	10:52
3	Mrz	2012	15.03.2012	Sp7	S	8.26	8.41	7.87	6.79	6.49	6.40	6.35	10:52
3	Mrz	2012	15.03.2012	Sp8	S	8.27	8.29	7.55	6.55	6.26	6.18	6.17	11:17
3	Mrz	2012	15.03.2012	Sp9	S	8.57	8.44	7.61	6.53	6.25	6.17	6.14	11:27
3	Mrz	2012	15.03.2012	Sp10	S	9.22	8.91	8.25	6.62	6.29	6.21	6.15	11:42
4	Apr	2012	12.04.2012	O1	O	11.64	10.85	9.68	8.58	8.06	7.99	7.94	10:30
4	Apr	2012	12.04.2012	O2	O	11.35	11.08	10.08	8.96	8.48	8.28	8.33	10:37
4	Apr	2012	12.04.2012	O3	O	11.44	10.80	9.86	8.93	8.45	8.20	8.07	10:50
4	Apr	2012	12.04.2012	O4	O	11.33	10.89	9.80	9.00	8.51	7.81	7.70	11:00
4	Apr	2012	12.04.2012	O5	O	12.59	12.28	10.87	9.41	8.65	8.32	8.14	11:13
4	Apr	2012	12.04.2012	O6	O	12.04	10.98	10.09	8.82	8.29	7.81	7.61	11:24
4	Apr	2012	12.04.2012	O7	O	12.42	12.06	11.05	9.64	8.89	8.51	8.35	11:36
4	Apr	2012	12.04.2012	O8	O	12.79	12.23	11.16	9.69	8.77	8.36	8.27	11:47
4	Apr	2012	12.04.2012	O9	O	11.08	10.89	10.09	9.01	8.45	8.05	7.88	12:00
4	Apr	2012	12.04.2012	O10	O	11.15	10.96	10.72	9.71	9.02	8.55	8.37	12:08
4	Apr	2012	12.04.2012	Sp1	S	12.63	12.57	10.93	9.35	8.87	8.79	8.84	10:33
4	Apr	2012	12.04.2012	Sp2	S	13.23	12.88	11.04	9.63	9.12	9.02	9.07	10:44
4	Apr	2012	12.04.2012	Sp3	S	11.81	11.78	10.24	9.57	9.04	8.93	8.92	10:54
4	Apr	2012	12.04.2012	Sp4	S	13.74	13.63	12.34	9.59	8.78	8.68	8.63	11:08
4	Apr	2012	12.04.2012	Sp5	S	13.58	13.21	11.23	9.95	9.14	8.92	8.90	11:17
4	Apr	2012	12.04.2012	Sp6	S	13.72	13.23	11.95	9.76	9.10	8.86	8.81	11:32
4	Apr	2012	12.04.2012	Sp7	S	13.81	13.24	11.24	10.18	9.39	9.17	9.06	11:44
4	Apr	2012	12.04.2012	Sp8	S	13.67	13.45	11.77	9.88	9.16	8.86	8.67	11:52
4	Apr	2012	12.04.2012	Sp9	S	12.87	12.64	11.71	9.81	9.28	9.03	8.84	12:05
4	Apr	2012	12.04.2012	Sp10	S	12.96	12.91	12.46	10.46	9.35	9.06	8.84	12:11
5	Mai	2012	16.05.2012	O1	O	16.96	15.84	14.76	13.87	13.55	13.52	13.78	13:30
5	Mai	2012	16.05.2012	O2	O	17.11	17.53	15.61	14.26	13.60	13.45	13.74	13:45
5	Mai	2012	16.05.2012	O3	O	14.37	14.58	14.50	13.97	13.67	13.64	13.72	13:59
5	Mai	2012	16.05.2012	O4	O	13.79	14.11	13.96	13.55	13.37	13.33	13.42	14:12
5	Mai	2012	16.05.2012	O5	O	15.09	15.16	15.05	14.66	14.26	13.91	13.72	14:27
5	Mai	2012	16.05.2012	O6	O	14.31	14.19	13.81	13.20	12.91	12.78	12.72	14:41
5	Mai	2012	16.05.2012	O7	O	17.21	17.25	16.48	14.99	14.35	13.98	13.78	14:55
5	Mai	2012	16.05.2012	O8	O	15.33	15.10	15.03	14.18	13.69	13.44	13.36	15:12
5	Mai	2012	16.05.2012	O9	O	17.71	16.69	15.84	14.48	13.80	13.46	13.29	15:27
5	Mai	2012	16.05.2012	O10	O	18.50	18.77	17.64	15.07	14.15	13.78	13.41	15:40
5	Mai	2012	16.05.2012	Sp1	S	19.16	18.11	16.65	15.08	14.66	14.69	14.92	13:37
5	Mai	2012	16.05.2012	Sp2	S	12.39	16.28	16.67	16.52	15.18	14.72	14.61	13:52
5	Mai	2012	16.05.2012	Sp3	S	16.36	16.55	16.37	15.28	14.71	14.60	14.72	14:05
5	Mai	2012	16.05.2012	Sp4	S	16.41	16.60	17.14	15.70	15.26	14.94	14.80	14:20
5	Mai	2012	16.05.2012	Sp5	S	16.52	16.75	16.05	15.13	14.78	14.64	14.73	14:34
5	Mai	2012	16.05.2012	Sp6	S	18.34	17.72	16.57	15.56	15.20	15.04	14.85	14:48
5	Mai	2012	16.05.2012	Sp7	S	21.09	19.98	17.89	16.00	15.56	15.33	15.14	15:05
5	Mai	2012	16.05.2012	Sp8	S	17.37	17.34	16.57	15.16	14.78	14.75	14.67	15:20
5	Mai	2012	16.05.2012	Sp9	S	21.75	20.77	17.88	15.87	15.08	14.70	14.59	15:34
5	Mai	2012	16.05.2012	Sp10	S	20.13	20.05	19.87	17.52	15.94	16.32	15.09	15:45
6	Jun	2012	23.06.2012	O1	O	21.83	22.40	22.76	21.96	20.39	19.19	18.36	14:30
6	Jun	2012	23.06.2012	O2	O	20.89	21.38	21.48	21.10	20.06	19.25	18.41	14:41
6	Jun	2012	23.06.2012	O3	O	23.64	23.03	22.40	21.73	20.58	19.55	18.67	14:50
6	Jun	2012	23.06.2012	O4	O	22.49	22.60	22.20	21.43	20.69	19.50	18.26	15:03
6	Jun	2012	23.06.2012	O5	O	23.05	23.73	23.61	22.77	21.38	20.23	18.79	15:15
6	Jun	2012	23.06.2012	O6	O	20.54	20.36	20.12	19.43	18.71	18.06	17.16	15:26
6	Jun	2012	23.06.2012	O7	O	19.81	20.35	20.45	19.98	19.39	18.66	17.94	15:36
6	Jun	2012	23.06.2012	O8	O	20.90	21.16	21.27	20.70	20.04	19.20	18.27	15:47
6	Jun	2012	23.06.2012	O9	O	20.12	19.72	19.41	19.09	18.83	18.39	17.25	16:01
6	Jun	2012	23.06.2012	O10	O	22.23	20.07	21.08	20.36	19.75	19.32	18.13	16:12
6	Jun	2012	23.06.2012	Sp1	S	22.67	24.24	24.50	22.86	21.44	19.98	18.99	14:35
6	Jun	2012	23.06.2012	Sp2	S	23.17	23.54	23.72	23.36	20.78	19.89	19.01	14:46
6	Jun	2012	23.06.2012	Sp3	S	25.51	25.22	23.32	22.14	20.49	19.51	18.45	14:57
6	Jun	2012	23.06.2012	Sp4	S	26.01	26.17	24.75	22.64	21.25	20.26	18.93	15:09
6	Jun	2012	23.06.2012	Sp5	S	26.08	26.32	25.40	23.74	22.54	21.25	19.81	15:21
6	Jun	2012	23.06.2012	Sp6	S	21.89	22.32	22.48	21.46	20.71	19.69	18.66	15:30
6	Jun	2012	23.06.2012	Sp7	S	22.84	23.12	22.76	21.80	21.28	20.31	19.16	15:42
6	Jun	2012	23.06.2012	Sp8	S	22.52	22.71	23.57	22.97	21.65	20.56	19.43	15:42
6	Jun	2012	23.06.2012	Sp9	S	24.24	23.74	22.89	21.57	20.79	20.01	18.87	16:06
6	Jun	2012	23.06.2012	Sp10	S	30.27	28.71	24.77	22.85	21.78	21.15	20.41	16:18
7	Jul	2012	17.07.2012	O1	O	25.53	24.80	23.31	21.45	19.91	19.08	18.15	16:00
7	Jul	2012	17.07.2012	O2	O	24.52	24.32	23.11	21.93	20.59	19.33	18.24	16:15
7	Jul	2012	17.07.2012	O3	O	23.32	22.59	21.56	20.06	19.08	18.40	17.99	16:25
7	Jul	2012	17.07.2012	O4	O	25.22	25.10	24.15	22.69	21.55	20.31	18.55	16:37
7	Jul	2012	17.07.2012	O5	O	23.33	23.83	23.62	22.48	21.48	20.05	18.75	16:48
7	Jul	2012	17.07.2012	O6	O	21.43	21.47	21.20	20.22	19.12	18.44	17.42	17:00
7	Jul	2012	17.07.2012	O7	O	20.64	20.70	20.64	20.11	19.55	18.72	17.76	17:15
7	Jul	2012	17.07.2012	O8	O	21.44	21.97	22.12	21.62	20.84	19.88	18.55	17:26
7	Jul	2012	17.07.2012	O9	O	32.66	32.59	33.18	32.89	32.24	31.79	31.14	17:37
7	Jul	2012	17.07.2012	O10	O	31.92	32.15	32.48	31.97	31.06	30.28	29.27	17:48
7	Jul	2012	17.07.2012	Sp1	S	26.78	25.82	24.71	22.53	20.49	19.53	18.64	16:07
7	Jul	2012	17.07.2012	Sp2	S	24.79	24.56	22.82	21.13	19.88	19.03	18.27	16:20
7	Jul	2012	17.07.2012	Sp3	S	22.73	21.20	20.43	19.19	18.65	18.03	17.67	16:31
7	Jul	2012	17.07.2012	Sp4	S	30.65	30.21	27.73	24.13	21.90	20.48	18.82	16:43
7	Jul	2012	17.07.2012	Sp5	S	24.54	25.45	25.04	23.08	21.68	20.39	19.04	16:54
7	Jul	2012	17.07.2012	Sp6	S	20.44	21.42	21.47	20.39	19.62	18.89	18.24	17:08
7	Jul	2012	17.07.2012	Sp7	S	22.07	22.93	23.16	21.98	20.43	20.07	19.06	17:21
7	Jul	2012	17.07.2012	Sp8	S	18.64	19.72	21.20	21.44	20.61	19.56	18.48	17:32
7	Jul	2012	17.07.2012	Sp9	S	28.70	29.64	30.29	30.22	29.30	28.29	28.11	17:43
7	Jul	2012	17.07.2012	Sp10	S	33.12	32.90	32.60	32.39	31.69	30.79	29.24	17:54
8	Aug	2012	15.08.2012	O1	O	20.71	20.03	19.30	18.57	18.07	-	-	11:20
8	Aug	2012	15.08.2012	O2	O	22.92	20.91	19.71	18.60	-	-	-	11:38
8	Aug	2012	15.08.2012	O3	O	22.86	21.53	20.33	19.49	-	-	-	11:58
8	Aug	2012	15.08.2012	O4	O	20.25	19.48	19.02	18.35	17.80	-	-	12:16
8	Aug	2012	15.08.2012	O5	O	22.12	20.49	19.61	18.74	-	-	-	12:30
8	Aug	2012	15.08.2012	O6	O	22.28	21.30	19.75	18.21	17.01	-	-	12:45
8	Aug	2012	15.08.2012	O7	O	28.96	26.33	24.33	23.35	-	-	-	12:56
8	Aug	2012	15.08.2012	O8	O	21.36	19.75	18.97	17.89	17.32	-	-	13:13
8	Aug	2012	15.08.2012	O9	O	21.99	20.14	18.41	17.49	-	-	-	13:26
8	Aug	2012	15.08.2012	O10	O	22.49	20.29	19.60	18.92	-	-	-	13:38
8	Aug	2012	15.08.2012	Sp1	S	25.39	20.80	20.14	18.68	18.26	18.24	18.41	11:12
8	Aug	2012	15.08.2012	Sp2	S	23.63	21.93	19.54	18.99	18.45	18.25	-	11:28
8	Aug	2012	15.08.2012	Sp3	S	27.13	24.51	21.63	19.96	19.35	-	-	11:49
8	Aug	2012	15.08.2012	Sp4	S	26.84	23.25	19.10	18.45	-	-	-	12:05
8	Aug	2012	15.08.2012	Sp5	S	26.10	30.11	24.82	20.31	19.66	-	-	12:23
8	Aug	2012	15.08.2012	Sp6	S	27.89	25.77	23.43	20.59	19.55	19.02	-	12:37
8	Aug	2012	15.08.2012	Sp7	S	33.76	29.66	24.24	22.16	20.67	-	-	12:49
8	Aug	2012	15.08.2012	Sp8	S	29.54	31.70	27.55	23.71	20.21	19.61	-	13:07
8	Aug	2012	15.08.2012	Sp9	S	29.01	28.03	24.29	20.88	19.84	19.37	-	13:18
8	Aug	2012	15.08.2012	Sp10	S	26.65	25.77	24.18	22.19	20.19	19.70	19.15	13:31
9	Sep	2012	18.09.2012	O1	O	20.57	18.32	17.46	16.98	-	-	-	12:06
9	Sep	2012	18.09.2012	O2	O	19.25	18.15	17.07	16.13	-	-	-	12:23
9	Sep	2012	18.09.2012	O3	O	20.33	18.25	17.45	16.65	-	-	-	12:38
9	Sep	2012	18.09.2012	O4	O	17.22	15.59	15.15	14.96	14.65	-	-	12:53
9	Sep	2012	18.09.2012	O5	O	23.90	21.76	19.95	18.13	-	-	-	13:08
9	Sep	2012	18.09.2012	O6	O	20.30	18.45	17.43	16.53	15.77	-	-	13:24
9	Sep	2012	18.09.2012	O7	O	27.71	23.38	21.43	19.39	-	-	-	13:32
9	Sep	2012	18.09.2012	O8	O	21.76	18.58	18.07	17.05	-	-	-	13:43
9	Sep	2012	18.09.2012	O9	O	18.02	16.77	15.90	15.42	-	-	-	13:56
9	Sep	2012	18.09.2012	O10	O	21.02	19.56	18.18	17.35	-	-	-	14:08
9	Sep	2012	18.09.2012	Sp1	S	22.34	18.64	18.03	17.18	16.38	16.23	-	12:13
9	Sep	2012	18.09.2012	Sp2	S	23.18	20.62	18.83	17.54	-	-	-	12:29
9	Sep	2012	18.09.2012	Sp3	S	22.14	20.05	18.22	17.10	16.45	16.07	-	12:44
9	Sep	2012	18.09.2012	Sp4	S	23.07	21.19	20.09	17.68	16.75	-	-	13:01
9	Sep	2012	18.09.2012	Sp5	S	26.57	24.40	21.55	18.60	-	-	-	13:16
9	Sep	2012	18.09.2012	Sp6	S	21.74	20.87	19.44	17.16	-	-	-	13:28
9	Sep	2012	18.09.2012	Sp7	S	23.50	21.47	19.71	17.63	17.05	-	-	13:36
9	Sep	2012	18.09.2012	Sp8	S	28.12	27.41	26.10	21.06	17.85	17.26	-	13:48
9	Sep	2012	18.09.2012	Sp9	S	24.79	22.84	19.48	17.43	16.61	-	-	14:01
9	Sep	2012	18.09.2012	Sp10	S	29.17	25.78	23.02	21.10	17.94	-	-	14:13
10	Okt	2012	18.10.2012	O1	O	9.84	8.65	8.39	8.50	8.69	8.98	9.32	11:15
10	Okt	2012	18.10.2012	O2	O	9.12	8.94	8.87	8.98	9.19	9.41	9.75	11:26
10	Okt	2012	18.10.2012	O3	O	9.06	8.63	8.47	8.57	8.78	9.02	9.49	11:37
10	Okt	2012	18.10.2012	O4	O	9.20	8.62	8.45	8.49	8.63	8.85	9.17	11:46
10	Okt	2012	18.10.2012	O5	O	9.61	9.33	9.17	8.99	9.11	9.37	9.68	11:58
10	Okt	2012	18.10.2012	O6	O	9.35	8.99	8.81	8.79	8.94	9.11	9.61	12:09
10	Okt	2012	18.10.2012	O7	O	12.40	10.73	9.72	9.43	9.48	9.57	10.08	12:20
10	Okt	2012	18.10.2012	O8	O	9.53	9.24	8.98	8.94	8.98	9.15	9.63	12:29
10	Okt	2012	18.10.2012	O9	O	9.51	9.25	9.06	9.04	9.14	9.31	9.72	12:40
10	Okt	2012	18.10.2012	O10	O	11.51	11.00	10.30	9.61	9.35	9.39	9.81	12:51
10	Okt	2012	18.10.2012	Sp1	S	11.05	10.69	10.25	9.89	10.12	10.28	10.63	11:21
10	Okt	2012	18.10.2012	Sp2	S	12.44	11.81	10.61	9.91	9.87	10.04	10.32	11:32
10	Okt	2012	18.10.2012	Sp3	S	12.40	11.82	10.62	10.07	10.12	10.29	10.67	11:41
10	Okt	2012	18.10.2012	Sp4	S	11.41	10.94	10.43	10.05	10.07	10.21	10.64	11:52
10	Okt	2012	18.10.2012	Sp5	S	11.88	11.46	10.41	10.03	9.98	10.15	10.54	12:03
10	Okt	2012	18.10.2012	Sp6	S	12.66	11.95	10.79	10.12	10.08	10.24	10.51	12:14
10	Okt	2012	18.10.2012	Sp7	S	12.94	11.74	10.81	10.25	10.15	10.22	10.50	12:25
10	Okt	2012	18.10.2012	Sp8	S	12.95	12.73	11.72	10.32	10.20	10.24	10.48	12:34
10	Okt	2012	18.10.2012	Sp9	S	13.88	13.29	12.16	10.57	10.21	10.22	10.45	12:45
10	Okt	2012	18.10.2012	Sp10	S	17.81	16.55	13.93	11.40	11.81	10.69	10.91	12:57
11	Nov	2012	20.11.2012	O1	O	6.75	6.80	6.69	6.55	6.42	6.28	6.31	14:00
11	Nov	2012	20.11.2012	O2	O	6.87	6.95	6.87	6.65	6.56	6.33	6.27	14:11
11	Nov	2012	20.11.2012	O3	O	6.92	6.89	6.78	6.57	6.36	6.27	6.24	14:21
11	Nov	2012	20.11.2012	O4	O	6.72	6.69	6.56	6.41	6.28	6.19	6.13	14:32
11	Nov	2012	20.11.2012	O5	O	6.78	6.84	6.69	6.52	6.36	6.27	6.26	14:43
11	Nov	2012	20.11.2012	O6	O	6.72	6.78	6.75	6.63	6.52	6.46	6.47	14:52
11	Nov	2012	20.11.2012	O7	O	6.86	6.94	6.88	6.79	6.64	6.53	6.52	15:03
11	Nov	2012	20.11.2012	O8	O	6.32	6.49	6.53	6.47	6.40	6.36	6.34	15:15
11	Nov	2012	20.11.2012	O9	O	5.89	6.14	6.46	6.52	6.51	6.47	6.50	15:26
11	Nov	2012	20.11.2012	O10	O	5.98	6.20	6.42	6.54	6.46	6.43	6.37	15:35
11	Nov	2012	20.11.2012	Sp1	S	6.94	7.02	7.07	6.93	6.89	6.83	6.92	14:05
11	Nov	2012	20.11.2012	Sp2	S	7.12	7.22	7.15	6.97	6.79	6.71	6.81	14:17
11	Nov	2012	20.11.2012	Sp3	S	6.91	6.97	6.98	6.89	6.79	6.72	6.83	14:27
11	Nov	2012	20.11.2012	Sp4	S	7.05	7.12	7.09	6.90	6.86	6.89	6.95	14:38
11	Nov	2012	20.11.2012	Sp5	S	7.14	7.23	7.17	7.01	6.89	6.80	6.91	14:48
11	Nov	2012	20.11.2012	Sp6	S	6.87	6.96	6.98	6.88	6.75	6.73	6.79	14:57
11	Nov	2012	20.11.2012	Sp7	S	6.91	7.12	7.09	6.91	6.81	6.82	6.90	15:10
11	Nov	2012	20.11.2012	Sp8	S	6.38	6.59	7.13	7.15	7.02	6.99	7.04	15:21
11	Nov	2012	20.11.2012	Sp9	S	6.16	6.28	6.91	6.95	6.89	6.91	6.96	15:30
11	Nov	2012	20.11.2012	Sp10	S	6.52	6.67	6.94	7.03	7.00	7.03	7.09	15:41
12	Dez	2012	19.12.2012	O1	O	3.02	2.31	2.11	2.07	2.10	2.22	2.43	13:50
12	Dez	2012	19.12.2012	O2	O	2.92	2.89	2.83	2.78	2.70	2.73	2.87	14:01
12	Dez	2012	19.12.2012	O3	O	2.41	2.36	2.31	2.28	2.29	2.36	2.51	14:12
12	Dez	2012	19.12.2012	O4	O	2.16	2.11	2.07	2.04	2.08	2.18	2.35	14:25
12	Dez	2012	19.12.2012	O5	O	2.54	2.51	2.50	2.44	2.40	2.43	2.57	14:38
12	Dez	2012	19.12.2012	O6	O	2.21	2.19	2.13	2.24	2.31	2.42	2.58	14:49
12	Dez	2012	19.12.2012	O7	O	2.71	2.65	2.63	2.61	2.64	2.67	2.72	14:58
12	Dez	2012	19.12.2012	O8	O	2.53	2.55	2.51	2.47	2.49	2.53	2.59	15:07
12	Dez	2012	19.12.2012	O9	O	2.36	2.38	2.41	2.44	2.53	2.64	2.83	15.21
12	Dez	2012	19.12.2012	O10	O	2.21	2.28	2.37	2.33	2.27	2.34	2.56	15:32
12	Dez	2012	19.12.2012	Sp1	S	3.16	3.21	3.19	3.12	3.13	3.18	3.28	13:54
12	Dez	2012	19.12.2012	Sp2	S	3.32	3.35	3.29	3.32	3.20	3.23	3.37	14:07
12	Dez	2012	19.12.2012	Sp3	S	3.00	3.09	2.94	2.92	2.90	2.93	3.14	14:16
12	Dez	2012	19.12.2012	Sp4	S	2.88	3.08	3.16	3.07	3.05	3.10	3.27	14:31
12	Dez	2012	19.12.2012	Sp5	S	3.21	3.26	3.32	3.34	3.33	3.45	3.47	14:43
12	Dez	2012	19.12.2012	Sp6	S	3.03	3.06	3.08	3.02	2.99	3.04	3.14	14:53
12	Dez	2012	19.12.2012	Sp7	S	3.16	3.27	3.35	3.32	3.34	3.38	3.52	15:02
12	Dez	2012	19.12.2012	Sp8	S	3.27	3.39	3.65	3.49	3.52	3.57	3.61	15:14
12	Dez	2012	19.12.2012	Sp9	S	3.04	3.13	3.26	3.30	3.29	3.35	3.42	15:26
12	Dez	2012	19.12.2012	Sp10	S	3.17	3.26	3.40	3.57	3.56	3.63	3.76	15:38
