# Supplementary material for: To mulch or not to mulch? Effects of gravel mulch toppings on plant establishment and development in ornamental prairie plantings
Source: PLoS One. 2017 Feb 6;12(2):e0171533. doi: 10.1371/journal.pone.0171533 (PMC5293235; doi:10.1371/journal.pone.0171533)
Supplement: S3 File — (ZIP) [file pone.0171533.s006.zip › S6_File/data_vitality_amca.txt]

FID	Pos	Name	Datum	vegTriebe	genTriebe	B	M
1	98	Amca	09/2011	3	1	O	m
2	84	Amca	09/2011	2	4	O	s
3	127	Amca	09/2011	2	5	O	b
4	23	Amca	09/2011	1	1	O	m
4	101	Amca	09/2011	0	3	O	m
5	22	Amca	09/2011	1	0	O	s
5	39	Amca	09/2011	NA	NA	O	s
6	78	Amca	09/2011	0	1	O	b
6	116	Amca	09/2011	2	0	O	b
7	35	Amca	09/2011	NA	NA	O	m
7	54	Amca	09/2011	1	4	O	m
8	17	Amca	09/2011	NA	NA	O	s
8	114	Amca	09/2011	0	0	O	s
9	17	Amca	09/2011	0	3	O	b
9	36	Amca	09/2011	1	0	O	b
28	50	Amca	09/2011	2	3	O	m
29	44	Amca	09/2011	4	5	O	s
30	67	Amca	09/2011	2	2	O	b
31	29	Amca	09/2011	0	0	O	m
31	68	Amca	09/2011	3	5	O	m
32	75	Amca	09/2011	0	0	O	s
32	133	Amca	09/2011	6	2	O	s
33	51	Amca	09/2011	1	3	O	b
33	78	Amca	09/2011	4	0	O	b
34	48	Amca	09/2011	5	1	O	m
34	50	Amca	09/2011	2	2	O	m
35	77	Amca	09/2011	0	4	O	s
35	97	Amca	09/2011	2	4	O	s
36	28	Amca	09/2011	2	1	O	b
36	110	Amca	09/2011	4	0	O	b
55	31	Amca	09/2011	2	3	O	m
56	116	Amca	09/2011	3	0	O	s
57	61	Amca	09/2011	2	0	O	b
58	29	Amca	09/2011	5	1	O	m
58	76	Amca	09/2011	5	2	O	m
59	61	Amca	09/2011	3	2	O	s
59	86	Amca	09/2011	5	0	O	s
60	19	Amca	09/2011	0	3	O	b
60	55	Amca	09/2011	2	2	O	b
61	19	Amca	09/2011	4	0	O	m
61	66	Amca	09/2011	NA	NA	O	m
62	29	Amca	09/2011	6	0	O	s
62	119	Amca	09/2011	4	0	O	s
63	116	Amca	09/2011	5	0	O	b
82	60	Amca	09/2011	8	6	S	m
83	44	Amca	09/2011	3	7	S	s
84	107	Amca	09/2011	0	3	S	b
85	101	Amca	09/2011	4	1	S	m
85	104	Amca	09/2011	0	0	S	m
86	23	Amca	09/2011	3	5	S	s
86	107	Amca	09/2011	NA	NA	S	s
87	59	Amca	09/2011	6	0	S	b
87	65	Amca	09/2011	0	0	S	b
88	42	Amca	09/2011	3	0	S	m
88	138	Amca	09/2011	0	0	S	m
89	96	Amca	09/2011	0	4	S	s
89	131	Amca	09/2011	4	3	S	s
90	3	Amca	09/2011	1	5	S	b
90	23	Amca	09/2011	4	3	S	b
109	93	Amca	09/2011	4	2	S	m
110	116	Amca	09/2011	1	2	S	s
111	79	Amca	09/2011	0	3	S	b
112	72	Amca	09/2011	6	1	S	m
112	108	Amca	09/2011	2	3	S	m
113	58	Amca	09/2011	9	0	S	s
113	115	Amca	09/2011	7	1	S	s
114	82	Amca	09/2011	2	1	S	b
114	119	Amca	09/2011	1	3	S	b
115	37	Amca	09/2011	2	3	S	m
115	72	Amca	09/2011	5	4	S	m
116	80	Amca	09/2011	4	4	S	s
116	131	Amca	09/2011	2	4	S	s
117	26	Amca	09/2011	0	4	S	b
117	29	Amca	09/2011	0	2	S	b
136	85	Amca	09/2011	1	6	S	m
137	55	Amca	09/2011	2	3	S	s
138	119	Amca	09/2011	0	6	S	b
139	123	Amca	09/2011	4	0	S	m
139	141	Amca	09/2011	4	2	S	m
140	41	Amca	09/2011	0	3	S	s
140	67	Amca	09/2011	0	0	S	s
141	88	Amca	09/2011	2	3	S	b
141	97	Amca	09/2011	0	5	S	b
142	45	Amca	09/2011	0	0	S	m
142	119	Amca	09/2011	2	0	S	m
143	36	Amca	09/2011	2	0	S	s
143	66	Amca	09/2011	3	0	S	s
144	107	Amca	09/2011	2	3	S	b
144	109	Amca	09/2011	2	3	S	b
1	98	Amca	09/2012	2	2	O	m
2	84	Amca	09/2012	4	13	O	s
3	127	Amca	09/2012	2	17	O	b
4	23	Amca	09/2012	2	13	O	m
4	101	Amca	09/2012	5	6	O	m
5	22	Amca	09/2012	4	3	O	s
5	39	Amca	09/2012	NA	NA	O	s
6	78	Amca	09/2012	0	6	O	b
6	116	Amca	09/2012	2	10	O	b
7	35	Amca	09/2012	NA	NA	O	m
7	54	Amca	09/2012	0	9	O	m
8	17	Amca	09/2012	3	3	O	s
8	114	Amca	09/2012	NA	NA	O	s
9	17	Amca	09/2012	NA	NA	O	b
9	36	Amca	09/2012	2	1	O	b
28	50	Amca	09/2012	1	12	O	m
29	44	Amca	09/2012	1	21	O	s
30	67	Amca	09/2012	2	11	O	b
31	29	Amca	09/2012	NA	NA	O	m
31	68	Amca	09/2012	6	11	O	m
32	75	Amca	09/2012	NA	NA	O	s
32	133	Amca	09/2012	3	17	O	s
33	51	Amca	09/2012	2	10	O	b
33	78	Amca	09/2012	3	4	O	b
34	48	Amca	09/2012	1	10	O	m
34	50	Amca	09/2012	3	1	O	m
35	77	Amca	09/2012	0	6	O	s
35	97	Amca	09/2012	1	18	O	s
36	28	Amca	09/2012	0	5	O	b
36	110	Amca	09/2012	0	9	O	b
55	31	Amca	09/2012	2	2	O	m
56	116	Amca	09/2012	7	0	O	s
57	61	Amca	09/2012	0	4	O	b
58	29	Amca	09/2012	1	6	O	m
58	76	Amca	09/2012	2	8	O	m
59	61	Amca	09/2012	7	4	O	s
59	86	Amca	09/2012	3	7	O	s
60	19	Amca	09/2012	0	8	O	b
60	55	Amca	09/2012	1	3	O	b
61	19	Amca	09/2012	1	10	O	m
61	66	Amca	09/2012	NA	NA	O	m
62	29	Amca	09/2012	0	6	O	s
62	119	Amca	09/2012	4	4	O	s
63	116	Amca	09/2012	2	6	O	b
82	60	Amca	09/2012	2	14	S	m
83	44	Amca	09/2012	1	17	S	s
84	107	Amca	09/2012	NA	NA	S	b
85	101	Amca	09/2012	NA	NA	S	m
85	104	Amca	09/2012	NA	NA	S	m
86	23	Amca	09/2012	6	20	S	s
86	107	Amca	09/2012	NA	NA	S	s
87	59	Amca	09/2012	0	6	S	b
87	65	Amca	09/2012	NA	NA	S	b
88	42	Amca	09/2012	6	3	S	m
88	138	Amca	09/2012	NA	NA	S	m
89	96	Amca	09/2012	NA	NA	S	s
89	131	Amca	09/2012	6	13	S	s
90	3	Amca	09/2012	0	8	S	b
90	23	Amca	09/2012	3	10	S	b
109	93	Amca	09/2012	2	10	S	m
110	116	Amca	09/2012	2	6	S	s
111	79	Amca	09/2012	1	9	S	b
112	72	Amca	09/2012	1	11	S	m
112	108	Amca	09/2012	1	13	S	m
113	58	Amca	09/2012	2	11	S	s
113	115	Amca	09/2012	0	10	S	s
114	82	Amca	09/2012	0	5	S	b
114	119	Amca	09/2012	1	11	S	b
115	37	Amca	09/2012	2	9	S	m
115	72	Amca	09/2012	6	6	S	m
116	80	Amca	09/2012	3	4	S	s
116	131	Amca	09/2012	3	0	S	s
117	26	Amca	09/2012	2	1	S	b
117	29	Amca	09/2012	5	1	S	b
136	85	Amca	09/2012	2	3	S	m
137	55	Amca	09/2012	0	2	S	s
138	119	Amca	09/2012	2	9	S	b
139	123	Amca	09/2012	2	0	S	m
139	141	Amca	09/2012	4	8	S	m
140	41	Amca	09/2012	4	8	S	s
140	67	Amca	09/2012	NA	NA	S	s
141	88	Amca	09/2012	1	7	S	b
141	97	Amca	09/2012	NA	NA	S	b
142	45	Amca	09/2012	NA	NA	S	m
142	119	Amca	09/2012	5	0	S	m
143	36	Amca	09/2012	1	4	S	s
143	66	Amca	09/2012	6	2	S	s
144	107	Amca	09/2012	0	4	S	b
144	109	Amca	09/2012	5	12	S	b
1	98	Amca	09/2013	4	12	O	m
2	84	Amca	09/2013	3	27	O	s
3	127	Amca	09/2013	1	29	O	b
4	23	Amca	09/2013	3	17	O	m
4	101	Amca	09/2013	4	18	O	m
5	22	Amca	09/2013	4	8	O	s
5	39	Amca	09/2013	NA	NA	O	s
6	78	Amca	09/2013	1	13	O	b
6	116	Amca	09/2013	0	16	O	b
7	35	Amca	09/2013	NA	NA	O	m
7	54	Amca	09/2013	0	11	O	m
8	17	Amca	09/2013	4	16	O	s
8	114	Amca	09/2013	NA	NA	O	s
9	17	Amca	09/2013	NA	NA	O	b
9	36	Amca	09/2013	7	3	O	b
28	50	Amca	09/2013	3	17	O	m
29	44	Amca	09/2013	7	19	O	s
30	67	Amca	09/2013	1	16	O	b
31	29	Amca	09/2013	NA	NA	O	m
31	68	Amca	09/2013	3	18	O	m
32	75	Amca	09/2013	NA	NA	O	s
32	133	Amca	09/2013	2	27	O	s
33	51	Amca	09/2013	3	25	O	b
33	78	Amca	09/2013	2	15	O	b
34	48	Amca	09/2013	2	22	O	m
34	50	Amca	09/2013	0	8	O	m
35	77	Amca	09/2013	3	12	O	s
35	97	Amca	09/2013	1	25	O	s
36	28	Amca	09/2013	0	7	O	b
36	110	Amca	09/2013	2	19	O	b
55	31	Amca	09/2013	3	12	O	m
56	116	Amca	09/2013	2	1	O	s
57	61	Amca	09/2013	0	8	O	b
58	29	Amca	09/2013	2	13	O	m
58	76	Amca	09/2013	0	15	O	m
59	61	Amca	09/2013	1	19	O	s
59	86	Amca	09/2013	2	11	O	s
60	19	Amca	09/2013	1	16	O	b
60	55	Amca	09/2013	0	6	O	b
61	19	Amca	09/2013	0	15	O	m
61	66	Amca	09/2013	NA	NA	O	m
62	29	Amca	09/2013	0	10	O	s
62	119	Amca	09/2013	0	12	O	s
63	116	Amca	09/2013	6	10	O	b
82	60	Amca	09/2013	0	7	S	m
83	44	Amca	09/2013	1	17	S	s
84	107	Amca	09/2013	NA	NA	S	b
85	101	Amca	09/2013	NA	NA	S	m
85	104	Amca	09/2013	NA	NA	S	m
86	23	Amca	09/2013	1	14	S	s
86	107	Amca	09/2013	NA	NA	S	s
87	59	Amca	09/2013	1	14	S	b
87	65	Amca	09/2013	NA	NA	S	b
88	42	Amca	09/2013	4	6	S	m
88	138	Amca	09/2013	NA	NA	S	m
89	96	Amca	09/2013	NA	NA	S	s
89	131	Amca	09/2013	0	8	S	s
90	3	Amca	09/2013	3	4	S	b
90	23	Amca	09/2013	1	18	S	b
109	93	Amca	09/2013	2	12	S	m
110	116	Amca	09/2013	NA	NA	S	s
111	79	Amca	09/2013	0	11	S	b
112	72	Amca	09/2013	3	0	S	m
112	108	Amca	09/2013	0	8	S	m
113	58	Amca	09/2013	1	10	S	s
113	115	Amca	09/2013	NA	NA	S	s
114	82	Amca	09/2013	1	7	S	b
114	119	Amca	09/2013	2	11	S	b
115	37	Amca	09/2013	1	14	S	m
115	72	Amca	09/2013	2	9	S	m
116	80	Amca	09/2013	3	9	S	s
116	131	Amca	09/2013	NA	NA	S	s
117	26	Amca	09/2013	0	9	S	b
117	29	Amca	09/2013	5	0	S	b
136	85	Amca	09/2013	NA	NA	S	m
137	55	Amca	09/2013	0	6	S	s
138	119	Amca	09/2013	3	7	S	b
139	123	Amca	09/2013	0	5	S	m
139	141	Amca	09/2013	4	15	S	m
140	41	Amca	09/2013	0	13	S	s
140	67	Amca	09/2013	NA	NA	S	s
141	88	Amca	09/2013	1	13	S	b
141	97	Amca	09/2013	NA	NA	S	b
142	45	Amca	09/2013	NA	NA	S	m
142	119	Amca	09/2013	4	0	S	m
143	36	Amca	09/2013	2	12	S	s
143	66	Amca	09/2013	NA	NA	S	s
144	107	Amca	09/2013	NA	NA	S	b
144	109	Amca	09/2013	1	17	S	b
