# Supplementary material for: To mulch or not to mulch? Effects of gravel mulch toppings on plant establishment and development in ornamental prairie plantings
Source: PLoS One. 2017 Feb 6;12(2):e0171533. doi: 10.1371/journal.pone.0171533 (PMC5293235; doi:10.1371/journal.pone.0171533)
Supplement: S3 File — (ZIP) [file pone.0171533.s006.zip › S6_File/data_vitality_bou.txt]

FID	Pos	Name	Datum	basal	Bluetentriebe	B	M
1	21	Bou	09/2011	5	0	O	m
1	34	Bou	09/2011	4	0	O	m
1	56	Bou	09/2011	9	3	O	m
1	64	Bou	09/2011	8	1	O	m
1	134	Bou	09/2011	6	6	O	m
2	33	Bou	09/2011	4	3	O	s
2	41	Bou	09/2011	6	0	O	s
2	85	Bou	09/2011	6	1	O	s
2	88	Bou	09/2011	6	1	O	s
2	120	Bou	09/2011	8	0	O	s
3	14	Bou	09/2011	6	1	O	b
3	41	Bou	09/2011	5	0	O	b
3	85	Bou	09/2011	6	3	O	b
3	110	Bou	09/2011	8	0	O	b
3	137	Bou	09/2011	6	1	O	b
4	19	Bou	09/2011	6	0	O	m
4	49	Bou	09/2011	4	0	O	m
4	55	Bou	09/2011	9	3	O	m
4	73	Bou	09/2011	7	2	O	m
4	130	Bou	09/2011	6	6	O	m
5	8	Bou	09/2011	6	0	O	s
5	54	Bou	09/2011	8	1	O	s
5	96	Bou	09/2011	4	5	O	s
5	120	Bou	09/2011	6	0	O	s
5	131	Bou	09/2011	5	1	O	s
6	14	Bou	09/2011	6	1	O	b
6	44	Bou	09/2011	6	4	O	b
6	86	Bou	09/2011	4	0	O	b
6	121	Bou	09/2011	6	8	O	b
6	129	Bou	09/2011	4	2	O	b
7	12	Bou	09/2011	6	0	O	m
7	42	Bou	09/2011	7	7	O	m
7	98	Bou	09/2011	7	2	O	m
7	125	Bou	09/2011	5	0	O	m
7	128	Bou	09/2011	7	4	O	m
8	14	Bou	09/2011	6	1	O	s
8	24	Bou	09/2011	10	22	O	s
8	69	Bou	09/2011	6	4	O	s
8	81	Bou	09/2011	6	2	O	s
8	117	Bou	09/2011	6	2	O	s
9	13	Bou	09/2011	6	0	O	b
9	32	Bou	09/2011	6	0	O	b
9	68	Bou	09/2011	5	0	O	b
9	69	Bou	09/2011	5	2	O	b
9	77	Bou	09/2011	3	0	O	b
28	5	Bou	09/2011	7	0	O	m
28	70	Bou	09/2011	5	0	O	m
28	88	Bou	09/2011	10	0	O	m
28	109	Bou	09/2011	6	0	O	m
28	129	Bou	09/2011	6	0	O	m
29	9	Bou	09/2011	8	0	O	s
29	48	Bou	09/2011	NA	NA	O	s
29	65	Bou	09/2011	7	0	O	s
29	127	Bou	09/2011	6	0	O	s
29	138	Bou	09/2011	7	0	O	s
30	7	Bou	09/2011	10	5	O	b
30	26	Bou	09/2011	6	0	O	b
30	82	Bou	09/2011	5	0	O	b
30	120	Bou	09/2011	6	0	O	b
30	142	Bou	09/2011	7	4	O	b
31	10	Bou	09/2011	8	10	O	m
31	96	Bou	09/2011	10	7	O	m
31	100	Bou	09/2011	8	5	O	m
31	104	Bou	09/2011	6	0	O	m
31	143	Bou	09/2011	10	1	O	m
32	12	Bou	09/2011	5	0	O	s
32	50	Bou	09/2011	5	0	O	s
32	72	Bou	09/2011	6	0	O	s
32	116	Bou	09/2011	10	1	O	s
32	129	Bou	09/2011	9	0	O	s
33	5	Bou	09/2011	10	5	O	b
33	73	Bou	09/2011	8	2	O	b
33	92	Bou	09/2011	6	0	O	b
33	112	Bou	09/2011	8	0	O	b
33	125	Bou	09/2011	7	0	O	b
34	31	Bou	09/2011	2	0	O	m
34	42	Bou	09/2011	7	0	O	m
34	80	Bou	09/2011	5	0	O	m
34	140	Bou	09/2011	10	4	O	m
34	143	Bou	09/2011	3	1	O	m
35	2	Bou	09/2011	9	0	O	s
35	38	Bou	09/2011	5	0	O	s
35	52	Bou	09/2011	5	0	O	s
35	58	Bou	09/2011	7	0	O	s
35	104	Bou	09/2011	6	0	O	s
36	16	Bou	09/2011	5	0	O	b
36	40	Bou	09/2011	8	1	O	b
36	64	Bou	09/2011	8	0	O	b
36	82	Bou	09/2011	8	1	O	b
36	89	Bou	09/2011	10	6	O	b
55	13	Bou	09/2011	6	2	O	m
55	29	Bou	09/2011	6	0	O	m
55	95	Bou	09/2011	6	0	O	m
55	119	Bou	09/2011	4	0	O	m
55	138	Bou	09/2011	5	2	O	m
56	44	Bou	09/2011	6	0	O	s
56	61	Bou	09/2011	5	1	O	s
56	96	Bou	09/2011	5	0	O	s
56	106	Bou	09/2011	4	4	O	s
56	141	Bou	09/2011	6	0	O	s
57	6	Bou	09/2011	7	31	O	b
57	31	Bou	09/2011	5	1	O	b
57	52	Bou	09/2011	3	0	O	b
57	95	Bou	09/2011	6	0	O	b
57	135	Bou	09/2011	6	3	O	b
58	32	Bou	09/2011	7	1	O	m
58	61	Bou	09/2011	5	0	O	m
58	105	Bou	09/2011	5	4	O	m
58	140	Bou	09/2011	8	2	O	m
58	144	Bou	09/2011	7	2	O	m
59	5	Bou	09/2011	6	1	O	s
59	64	Bou	09/2011	6	2	O	s
59	107	Bou	09/2011	5	1	O	s
59	132	Bou	09/2011	7	10	O	s
59	144	Bou	09/2011	7	2	O	s
60	3	Bou	09/2011	7	6	O	b
60	45	Bou	09/2011	7	4	O	b
60	64	Bou	09/2011	5	0	O	b
60	95	Bou	09/2011	5	11	O	b
60	137	Bou	09/2011	7	5	O	b
61	2	Bou	09/2011	4	0	O	m
61	47	Bou	09/2011	6	2	O	m
61	69	Bou	09/2011	6	0	O	m
61	97	Bou	09/2011	5	11	O	m
61	127	Bou	09/2011	4	0	O	m
62	14	Bou	09/2011	5	5	O	s
62	39	Bou	09/2011	6	2	O	s
62	40	Bou	09/2011	3	0	O	s
62	47	Bou	09/2011	7	3	O	s
62	128	Bou	09/2011	6	2	O	s
63	9	Bou	09/2011	3	0	O	b
63	10	Bou	09/2011	6	1	O	b
63	105	Bou	09/2011	7	8	O	b
63	113	Bou	09/2011	6	3	O	b
63	142	Bou	09/2011	7	12	O	b
82	5	Bou	09/2011	4	0	S	m
82	20	Bou	09/2011	6	0	S	m
82	85	Bou	09/2011	6	0	S	m
82	120	Bou	09/2011	4	0	S	m
82	130	Bou	09/2011	7	0	S	m
83	5	Bou	09/2011	9	1	S	s
83	33	Bou	09/2011	6	0	S	s
83	58	Bou	09/2011	2	0	S	s
83	107	Bou	09/2011	3	0	S	s
83	129	Bou	09/2011	3	0	S	s
84	8	Bou	09/2011	7	5	S	b
84	49	Bou	09/2011	6	1	S	b
84	68	Bou	09/2011	5	2	S	b
84	105	Bou	09/2011	6	5	S	b
84	111	Bou	09/2011	4	0	S	b
85	4	Bou	09/2011	5	0	S	m
85	47	Bou	09/2011	3	0	S	m
85	96	Bou	09/2011	4	2	S	m
85	109	Bou	09/2011	6	0	S	m
85	140	Bou	09/2011	6	3	S	m
86	14	Bou	09/2011	2	0	S	s
86	39	Bou	09/2011	6	3	S	s
86	77	Bou	09/2011	1	1	S	s
86	119	Bou	09/2011	5	2	S	s
86	126	Bou	09/2011	5	0	S	s
87	23	Bou	09/2011	3	0	S	b
87	32	Bou	09/2011	8	13	S	b
87	63	Bou	09/2011	2	0	S	b
87	90	Bou	09/2011	8	3	S	b
87	143	Bou	09/2011	3	0	S	b
88	12	Bou	09/2011	2	0	S	m
88	16	Bou	09/2011	NA	NA	S	m
88	46	Bou	09/2011	0	0	S	m
88	65	Bou	09/2011	0	0	S	m
88	134	Bou	09/2011	0	0	S	m
89	32	Bou	09/2011	3	0	S	s
89	46	Bou	09/2011	0	0	S	s
89	60	Bou	09/2011	0	0	S	s
89	98	Bou	09/2011	0	0	S	s
89	116	Bou	09/2011	0	0	S	s
90	36	Bou	09/2011	3	0	S	b
90	47	Bou	09/2011	0	0	S	b
90	81	Bou	09/2011	3	0	S	b
90	88	Bou	09/2011	3	0	S	b
90	121	Bou	09/2011	0	0	S	b
109	5	Bou	09/2011	8	36	S	m
109	9	Bou	09/2011	5	0	S	m
109	42	Bou	09/2011	9	4	S	m
109	120	Bou	09/2011	5	3	S	m
109	135	Bou	09/2011	7	5	S	m
110	4	Bou	09/2011	4	1	S	s
110	15	Bou	09/2011	7	3	S	s
110	41	Bou	09/2011	8	0	S	s
110	118	Bou	09/2011	8	5	S	s
110	137	Bou	09/2011	7	8	S	s
111	8	Bou	09/2011	6	12	S	b
111	17	Bou	09/2011	4	1	S	b
111	39	Bou	09/2011	2	0	S	b
111	88	Bou	09/2011	2	0	S	b
111	94	Bou	09/2011	3	0	S	b
112	3	Bou	09/2011	7	3	S	m
112	19	Bou	09/2011	5	2	S	m
112	70	Bou	09/2011	5	5	S	m
112	103	Bou	09/2011	7	10	S	m
112	112	Bou	09/2011	1	0	S	m
113	15	Bou	09/2011	4	1	S	s
113	47	Bou	09/2011	5	0	S	s
113	68	Bou	09/2011	3	0	S	s
113	89	Bou	09/2011	5	0	S	s
113	128	Bou	09/2011	3	0	S	s
114	2	Bou	09/2011	4	2	S	b
114	9	Bou	09/2011	8	0	S	b
114	88	Bou	09/2011	5	1	S	b
114	109	Bou	09/2011	6	9	S	b
114	142	Bou	09/2011	5	2	S	b
115	2	Bou	09/2011	3	0	S	m
115	32	Bou	09/2011	3	2	S	m
115	64	Bou	09/2011	4	2	S	m
115	100	Bou	09/2011	0	0	S	m
115	105	Bou	09/2011	3	0	S	m
116	49	Bou	09/2011	5	1	S	s
116	55	Bou	09/2011	4	1	S	s
116	61	Bou	09/2011	3	0	S	s
116	84	Bou	09/2011	3	1	S	s
116	129	Bou	09/2011	3	2	S	s
117	33	Bou	09/2011	4	4	S	b
117	50	Bou	09/2011	6	2	S	b
117	81	Bou	09/2011	3	0	S	b
117	85	Bou	09/2011	1	0	S	b
117	143	Bou	09/2011	10	22	S	b
136	2	Bou	09/2011	5	1	S	m
136	41	Bou	09/2011	7	4	S	m
136	62	Bou	09/2011	3	0	S	m
136	123	Bou	09/2011	5	0	S	m
136	129	Bou	09/2011	7	0	S	m
137	4	Bou	09/2011	2	0	S	s
137	22	Bou	09/2011	4	0	S	s
137	58	Bou	09/2011	6	6	S	s
137	80	Bou	09/2011	10	12	S	s
137	114	Bou	09/2011	8	2	S	s
138	14	Bou	09/2011	4	0	S	b
138	58	Bou	09/2011	2	2	S	b
138	82	Bou	09/2011	2	0	S	b
138	136	Bou	09/2011	4	0	S	b
138	141	Bou	09/2011	5	0	S	b
139	29	Bou	09/2011	8	8	S	m
139	32	Bou	09/2011	5	1	S	m
139	102	Bou	09/2011	3	0	S	m
139	112	Bou	09/2011	4	0	S	m
139	127	Bou	09/2011	8	2	S	m
140	9	Bou	09/2011	7	0	S	s
140	33	Bou	09/2011	6	4	S	s
140	53	Bou	09/2011	4	0	S	s
140	116	Bou	09/2011	7	4	S	s
140	140	Bou	09/2011	4	0	S	s
141	12	Bou	09/2011	6	2	S	b
141	13	Bou	09/2011	13	10	S	b
141	63	Bou	09/2011	6	12	S	b
141	105	Bou	09/2011	3	0	S	b
141	143	Bou	09/2011	5	0	S	b
142	12	Bou	09/2011	4	0	S	m
142	42	Bou	09/2011	2	0	S	m
142	49	Bou	09/2011	4	0	S	m
142	96	Bou	09/2011	5	0	S	m
142	114	Bou	09/2011	6	0	S	m
143	65	Bou	09/2011	5	0	S	s
143	97	Bou	09/2011	4	0	S	s
143	107	Bou	09/2011	6	0	S	s
143	111	Bou	09/2011	6	0	S	s
144	11	Bou	09/2011	0	0	S	b
144	24	Bou	09/2011	5	2	S	b
144	45	Bou	09/2011	0	0	S	b
144	62	Bou	09/2011	4	0	S	b
144	101	Bou	09/2011	5	2	S	b
1	21	Bou	09/2012	12	2	O	m
1	34	Bou	09/2012	4	0	O	m
1	56	Bou	09/2012	12	12	O	m
1	64	Bou	09/2012	12	14	O	m
1	134	Bou	09/2012	11	6	O	m
2	33	Bou	09/2012	6	1	O	s
2	41	Bou	09/2012	10	6	O	s
2	85	Bou	09/2012	11	1	O	s
2	88	Bou	09/2012	9	1	O	s
2	120	Bou	09/2012	13	2	O	s
3	14	Bou	09/2012	11	2	O	b
3	41	Bou	09/2012	6	0	O	b
3	85	Bou	09/2012	8	0	O	b
3	110	Bou	09/2012	9	0	O	b
3	137	Bou	09/2012	9	3	O	b
4	19	Bou	09/2012	7	0	O	m
4	49	Bou	09/2012	7	1	O	m
4	55	Bou	09/2012	9	5	O	m
4	73	Bou	09/2012	10	3	O	m
4	130	Bou	09/2012	12	8	O	m
5	8	Bou	09/2012	10	0	O	s
5	54	Bou	09/2012	13	2	O	s
5	96	Bou	09/2012	7	2	O	s
5	120	Bou	09/2012	6	0	O	s
5	131	Bou	09/2012	11	1	O	s
6	14	Bou	09/2012	9	1	O	b
6	44	Bou	09/2012	13	4	O	b
6	86	Bou	09/2012	4	0	O	b
6	121	Bou	09/2012	13	6	O	b
6	129	Bou	09/2012	8	0	O	b
7	12	Bou	09/2012	12	2	O	m
7	42	Bou	09/2012	15	10	O	m
7	98	Bou	09/2012	12	11	O	m
7	125	Bou	09/2012	10	0	O	m
7	128	Bou	09/2012	15	27	O	m
8	14	Bou	09/2012	8	2	O	s
8	24	Bou	09/2012	14	15	O	s
8	69	Bou	09/2012	9	2	O	s
8	81	Bou	09/2012	10	0	O	s
8	117	Bou	09/2012	11	5	O	s
9	13	Bou	09/2012	8	0	O	b
9	32	Bou	09/2012	9	0	O	b
9	68	Bou	09/2012	7	0	O	b
9	69	Bou	09/2012	10	0	O	b
9	77	Bou	09/2012	5	0	O	b
28	5	Bou	09/2012	11	0	O	m
28	70	Bou	09/2012	5	1	O	m
28	88	Bou	09/2012	10	1	O	m
28	109	Bou	09/2012	4	0	O	m
28	129	Bou	09/2012	7	1	O	m
29	9	Bou	09/2012	6	0	O	s
29	48	Bou	09/2012	1	0	O	s
29	65	Bou	09/2012	9	0	O	s
29	127	Bou	09/2012	6	0	O	s
29	138	Bou	09/2012	9	0	O	s
30	7	Bou	09/2012	12	8	O	b
30	26	Bou	09/2012	6	0	O	b
30	82	Bou	09/2012	7	0	O	b
30	120	Bou	09/2012	7	0	O	b
30	142	Bou	09/2012	9	2	O	b
31	10	Bou	09/2012	10	1	O	m
31	96	Bou	09/2012	11	2	O	m
31	100	Bou	09/2012	10	5	O	m
31	104	Bou	09/2012	11	0	O	m
31	143	Bou	09/2012	14	5	O	m
32	12	Bou	09/2012	6	0	O	s
32	50	Bou	09/2012	9	0	O	s
32	72	Bou	09/2012	7	0	O	s
32	116	Bou	09/2012	7	6	O	s
32	129	Bou	09/2012	11	0	O	s
33	5	Bou	09/2012	9	3	O	b
33	73	Bou	09/2012	9	0	O	b
33	92	Bou	09/2012	8	0	O	b
33	112	Bou	09/2012	10	0	O	b
33	125	Bou	09/2012	10	0	O	b
34	31	Bou	09/2012	7	0	O	m
34	42	Bou	09/2012	8	0	O	m
34	80	Bou	09/2012	6	0	O	m
34	140	Bou	09/2012	12	0	O	m
34	143	Bou	09/2012	10	1	O	m
35	2	Bou	09/2012	11	0	O	s
35	38	Bou	09/2012	6	0	O	s
35	52	Bou	09/2012	7	0	O	s
35	58	Bou	09/2012	8	0	O	s
35	104	Bou	09/2012	8	0	O	s
36	16	Bou	09/2012	9	2	O	b
36	40	Bou	09/2012	14	0	O	b
36	64	Bou	09/2012	11	0	O	b
36	82	Bou	09/2012	11	0	O	b
36	89	Bou	09/2012	9	6	O	b
55	13	Bou	09/2012	9	1	O	m
55	29	Bou	09/2012	5	2	O	m
55	95	Bou	09/2012	8	2	O	m
55	119	Bou	09/2012	3	0	O	m
55	138	Bou	09/2012	10	0	O	m
56	44	Bou	09/2012	9	1	O	s
56	61	Bou	09/2012	7	2	O	s
56	96	Bou	09/2012	10	1	O	s
56	106	Bou	09/2012	9	6	O	s
56	141	Bou	09/2012	6	0	O	s
57	6	Bou	09/2012	19	58	O	b
57	31	Bou	09/2012	7	1	O	b
57	52	Bou	09/2012	NA	NA	O	b
57	95	Bou	09/2012	7	1	O	b
57	135	Bou	09/2012	10	0	O	b
58	32	Bou	09/2012	10	1	O	m
58	61	Bou	09/2012	10	1	O	m
58	105	Bou	09/2012	9	0	O	m
58	140	Bou	09/2012	15	3	O	m
58	144	Bou	09/2012	10	0	O	m
59	5	Bou	09/2012	6	2	O	s
59	64	Bou	09/2012	9	1	O	s
59	107	Bou	09/2012	9	2	O	s
59	132	Bou	09/2012	8	4	O	s
59	144	Bou	09/2012	12	1	O	s
60	3	Bou	09/2012	11	1	O	b
60	45	Bou	09/2012	6	0	O	b
60	64	Bou	09/2012	8	0	O	b
60	95	Bou	09/2012	9	4	O	b
60	137	Bou	09/2012	11	4	O	b
61	2	Bou	09/2012	7	0	O	m
61	47	Bou	09/2012	9	3	O	m
61	69	Bou	09/2012	9	0	O	m
61	97	Bou	09/2012	11	7	O	m
61	127	Bou	09/2012	9	0	O	m
62	14	Bou	09/2012	13	12	O	s
62	39	Bou	09/2012	8	1	O	s
62	40	Bou	09/2012	NA	NA	O	s
62	47	Bou	09/2012	11	0	O	s
62	128	Bou	09/2012	9	0	O	s
63	9	Bou	09/2012	3	0	O	b
63	10	Bou	09/2012	8	1	O	b
63	105	Bou	09/2012	17	0	O	b
63	113	Bou	09/2012	11	0	O	b
63	142	Bou	09/2012	22	20	O	b
82	5	Bou	09/2012	8	6	S	m
82	20	Bou	09/2012	7	0	S	m
82	85	Bou	09/2012	9	1	S	m
82	120	Bou	09/2012	6	0	S	m
82	130	Bou	09/2012	10	0	S	m
83	5	Bou	09/2012	16	8	S	s
83	33	Bou	09/2012	8	0	S	s
83	58	Bou	09/2012	8	0	S	s
83	107	Bou	09/2012	4	0	S	s
83	129	Bou	09/2012	2	0	S	s
84	8	Bou	09/2012	16	10	S	b
84	49	Bou	09/2012	6	0	S	b
84	68	Bou	09/2012	9	0	S	b
84	105	Bou	09/2012	10	0	S	b
84	111	Bou	09/2012	4	0	S	b
85	4	Bou	09/2012	9	4	S	m
85	47	Bou	09/2012	5	0	S	m
85	96	Bou	09/2012	7	1	S	m
85	109	Bou	09/2012	11	0	S	m
85	140	Bou	09/2012	8	0	S	m
86	14	Bou	09/2012	3	0	S	s
86	39	Bou	09/2012	8	3	S	s
86	77	Bou	09/2012	NA	NA	S	s
86	119	Bou	09/2012	7	3	S	s
86	126	Bou	09/2012	8	1	S	s
87	23	Bou	09/2012	6	0	S	b
87	32	Bou	09/2012	12	1	S	b
87	63	Bou	09/2012	7	0	S	b
87	90	Bou	09/2012	9	0	S	b
87	143	Bou	09/2012	3	0	S	b
88	12	Bou	09/2012	4	0	S	m
88	16	Bou	09/2012	NA	NA	S	m
88	46	Bou	09/2012	NA	NA	S	m
88	65	Bou	09/2012	NA	NA	S	m
88	134	Bou	09/2012	NA	NA	S	m
89	32	Bou	09/2012	4	0	S	s
89	46	Bou	09/2012	NA	NA	S	s
89	60	Bou	09/2012	NA	NA	S	s
89	98	Bou	09/2012	NA	NA	S	s
89	116	Bou	09/2012	NA	NA	S	s
90	36	Bou	09/2012	NA	NA	S	b
90	47	Bou	09/2012	NA	NA	S	b
90	81	Bou	09/2012	NA	NA	S	b
90	88	Bou	09/2012	5	0	S	b
90	121	Bou	09/2012	NA	NA	S	b
109	5	Bou	09/2012	16	23	S	m
109	9	Bou	09/2012	6	0	S	m
109	42	Bou	09/2012	12	3	S	m
109	120	Bou	09/2012	7	0	S	m
109	135	Bou	09/2012	5	2	S	m
110	4	Bou	09/2012	8	0	S	s
110	15	Bou	09/2012	8	0	S	s
110	41	Bou	09/2012	11	0	S	s
110	118	Bou	09/2012	8	1	S	s
110	137	Bou	09/2012	7	2	S	s
111	8	Bou	09/2012	10	6	S	b
111	17	Bou	09/2012	5	0	S	b
111	39	Bou	09/2012	3	0	S	b
111	88	Bou	09/2012	5	0	S	b
111	94	Bou	09/2012	4	0	S	b
112	3	Bou	09/2012	9	0	S	m
112	19	Bou	09/2012	6	3	S	m
112	70	Bou	09/2012	11	2	S	m
112	103	Bou	09/2012	10	8	S	m
112	112	Bou	09/2012	NA	NA	S	m
113	15	Bou	09/2012	4	1	S	s
113	47	Bou	09/2012	2	0	S	s
113	68	Bou	09/2012	4	0	S	s
113	89	Bou	09/2012	5	3	S	s
113	128	Bou	09/2012	3	0	S	s
114	2	Bou	09/2012	6	1	S	b
114	9	Bou	09/2012	10	0	S	b
114	88	Bou	09/2012	5	1	S	b
114	109	Bou	09/2012	8	5	S	b
114	142	Bou	09/2012	6	0	S	b
115	2	Bou	09/2012	1	0	S	m
115	32	Bou	09/2012	5	0	S	m
115	64	Bou	09/2012	11	2	S	m
115	100	Bou	09/2012	NA	NA	S	m
115	105	Bou	09/2012	NA	NA	S	m
116	49	Bou	09/2012	7	1	S	s
116	55	Bou	09/2012	5	0	S	s
116	61	Bou	09/2012	4	0	S	s
116	84	Bou	09/2012	5	0	S	s
116	129	Bou	09/2012	7	3	S	s
117	33	Bou	09/2012	11	3	S	b
117	50	Bou	09/2012	9	1	S	b
117	81	Bou	09/2012	3	0	S	b
117	85	Bou	09/2012	NA	NA	S	b
117	143	Bou	09/2012	14	15	S	b
136	2	Bou	09/2012	6	1	S	m
136	41	Bou	09/2012	9	6	S	m
136	62	Bou	09/2012	3	0	S	m
136	123	Bou	09/2012	6	2	S	m
136	129	Bou	09/2012	4	0	S	m
137	4	Bou	09/2012	NA	NA	S	s
137	22	Bou	09/2012	4	0	S	s
137	58	Bou	09/2012	8	0	S	s
137	80	Bou	09/2012	11	1	S	s
137	114	Bou	09/2012	8	1	S	s
138	14	Bou	09/2012	3	0	S	b
138	58	Bou	09/2012	4	0	S	b
138	82	Bou	09/2012	NA	NA	S	b
138	136	Bou	09/2012	NA	NA	S	b
138	141	Bou	09/2012	3	0	S	b
139	29	Bou	09/2012	10	2	S	m
139	32	Bou	09/2012	7	1	S	m
139	102	Bou	09/2012	2	0	S	m
139	112	Bou	09/2012	3	0	S	m
139	127	Bou	09/2012	13	2	S	m
140	9	Bou	09/2012	5	0	S	s
140	33	Bou	09/2012	7	1	S	s
140	53	Bou	09/2012	4	0	S	s
140	116	Bou	09/2012	7	1	S	s
140	140	Bou	09/2012	NA	NA	S	s
141	12	Bou	09/2012	8	1	S	b
141	13	Bou	09/2012	9	0	S	b
141	63	Bou	09/2012	8	1	S	b
141	105	Bou	09/2012	NA	NA	S	b
141	143	Bou	09/2012	5	0	S	b
142	12	Bou	09/2012	4	0	S	m
142	42	Bou	09/2012	NA	NA	S	m
142	49	Bou	09/2012	5	0	S	m
142	96	Bou	09/2012	10	8	S	m
142	114	Bou	09/2012	7	1	S	m
143	65	Bou	09/2012	3	0	S	s
143	97	Bou	09/2012	5	0	S	s
143	107	Bou	09/2012	4	0	S	s
143	111	Bou	09/2012	4	0	S	s
144	11	Bou	09/2012	6	0	S	b
144	24	Bou	09/2012	3	1	S	b
144	45	Bou	09/2012	NA	NA	S	b
144	62	Bou	09/2012	3	0	S	b
144	101	Bou	09/2012	5	0	S	b
1	21	Bou	09/2013	6	0	O	m
1	34	Bou	09/2013	NA	NA	O	m
1	56	Bou	09/2013	8	4	O	m
1	64	Bou	09/2013	12	2	O	m
1	134	Bou	09/2013	5	3	O	m
2	33	Bou	09/2013	NA	NA	O	s
2	41	Bou	09/2013	10	0	O	s
2	85	Bou	09/2013	9	0	O	s
2	88	Bou	09/2013	7	0	O	s
2	120	Bou	09/2013	13	0	O	s
3	14	Bou	09/2013	5	2	O	b
3	41	Bou	09/2013	4	0	O	b
3	85	Bou	09/2013	7	0	O	b
3	110	Bou	09/2013	12	0	O	b
3	137	Bou	09/2013	5	0	O	b
4	19	Bou	09/2013	NA	NA	O	m
4	49	Bou	09/2013	7	0	O	m
4	55	Bou	09/2013	10	3	O	m
4	73	Bou	09/2013	10	1	O	m
4	130	Bou	09/2013	9	0	O	m
5	8	Bou	09/2013	5	0	O	s
5	54	Bou	09/2013	9	0	O	s
5	96	Bou	09/2013	9	0	O	s
5	120	Bou	09/2013	4	0	O	s
5	131	Bou	09/2013	8	0	O	s
6	14	Bou	09/2013	9	0	O	b
6	44	Bou	09/2013	11	1	O	b
6	86	Bou	09/2013	3	0	O	b
6	121	Bou	09/2013	11	0	O	b
6	129	Bou	09/2013	5	0	O	b
7	12	Bou	09/2013	11	2	O	m
7	42	Bou	09/2013	13	15	O	m
7	98	Bou	09/2013	10	6	O	m
7	125	Bou	09/2013	6	0	O	m
7	128	Bou	09/2013	15	13	O	m
8	14	Bou	09/2013	10	2	O	s
8	24	Bou	09/2013	12	12	O	s
8	69	Bou	09/2013	9	2	O	s
8	81	Bou	09/2013	5	0	O	s
8	117	Bou	09/2013	7	1	O	s
9	13	Bou	09/2013	6	0	O	b
9	32	Bou	09/2013	8	0	O	b
9	68	Bou	09/2013	9	0	O	b
9	69	Bou	09/2013	6	0	O	b
9	77	Bou	09/2013	NA	NA	O	b
28	5	Bou	09/2013	7	0	O	m
28	70	Bou	09/2013	3	0	O	m
28	88	Bou	09/2013	8	0	O	m
28	109	Bou	09/2013	2	0	O	m
28	129	Bou	09/2013	6	0	O	m
29	9	Bou	09/2013	1	0	O	s
29	48	Bou	09/2013	NA	NA	O	s
29	65	Bou	09/2013	8	0	O	s
29	127	Bou	09/2013	5	0	O	s
29	138	Bou	09/2013	8	0	O	s
30	7	Bou	09/2013	12	2	O	b
30	26	Bou	09/2013	6	0	O	b
30	82	Bou	09/2013	3	0	O	b
30	120	Bou	09/2013	3	0	O	b
30	142	Bou	09/2013	5	0	O	b
31	10	Bou	09/2013	8	2	O	m
31	96	Bou	09/2013	11	0	O	m
31	100	Bou	09/2013	20	1	O	m
31	104	Bou	09/2013	6	0	O	m
31	143	Bou	09/2013	12	0	O	m
32	12	Bou	09/2013	5	0	O	s
32	50	Bou	09/2013	8	0	O	s
32	72	Bou	09/2013	5	0	O	s
32	116	Bou	09/2013	8	2	O	s
32	129	Bou	09/2013	3	0	O	s
33	5	Bou	09/2013	6	0	O	b
33	73	Bou	09/2013	9	0	O	b
33	92	Bou	09/2013	5	0	O	b
33	112	Bou	09/2013	7	0	O	b
33	125	Bou	09/2013	7	1	O	b
34	31	Bou	09/2013	1	0	O	m
34	42	Bou	09/2013	4	0	O	m
34	80	Bou	09/2013	4	0	O	m
34	140	Bou	09/2013	8	0	O	m
34	143	Bou	09/2013	1	0	O	m
35	2	Bou	09/2013	8	2	O	s
35	38	Bou	09/2013	7	0	O	s
35	52	Bou	09/2013	7	0	O	s
35	58	Bou	09/2013	8	0	O	s
35	104	Bou	09/2013	5	1	O	s
36	16	Bou	09/2013	7	0	O	b
36	40	Bou	09/2013	10	0	O	b
36	64	Bou	09/2013	13	0	O	b
36	82	Bou	09/2013	7	1	O	b
36	89	Bou	09/2013	12	6	O	b
55	13	Bou	09/2013	8	1	O	m
55	29	Bou	09/2013	5	0	O	m
55	95	Bou	09/2013	3	1	O	m
55	119	Bou	09/2013	2	0	O	m
55	138	Bou	09/2013	8	0	O	m
56	44	Bou	09/2013	9	0	O	s
56	61	Bou	09/2013	9	1	O	s
56	96	Bou	09/2013	7	0	O	s
56	106	Bou	09/2013	8	2	O	s
56	141	Bou	09/2013	5	0	O	s
57	6	Bou	09/2013	20	51	O	b
57	31	Bou	09/2013	4	0	O	b
57	52	Bou	09/2013	NA	NA	O	b
57	95	Bou	09/2013	6	4	O	b
57	135	Bou	09/2013	6	1	O	b
58	32	Bou	09/2013	10	0	O	m
58	61	Bou	09/2013	5	0	O	m
58	105	Bou	09/2013	16	0	O	m
58	140	Bou	09/2013	15	0	O	m
58	144	Bou	09/2013	12	0	O	m
59	5	Bou	09/2013	6	0	O	s
59	64	Bou	09/2013	8	1	O	s
59	107	Bou	09/2013	10	0	O	s
59	132	Bou	09/2013	8	1	O	s
59	144	Bou	09/2013	10	0	O	s
60	3	Bou	09/2013	9	2	O	b
60	45	Bou	09/2013	7	2	O	b
60	64	Bou	09/2013	NA	NA	O	b
60	95	Bou	09/2013	6	2	O	b
60	137	Bou	09/2013	9	3	O	b
61	2	Bou	09/2013	4	0	O	m
61	47	Bou	09/2013	7	0	O	m
61	69	Bou	09/2013	8	0	O	m
61	97	Bou	09/2013	11	2	O	m
61	127	Bou	09/2013	6	0	O	m
62	14	Bou	09/2013	12	2	O	s
62	39	Bou	09/2013	9	2	O	s
62	40	Bou	09/2013	NA	NA	O	s
62	47	Bou	09/2013	18	1	O	s
62	128	Bou	09/2013	6	0	O	s
63	9	Bou	09/2013	2	1	O	b
63	10	Bou	09/2013	10	1	O	b
63	105	Bou	09/2013	11	4	O	b
63	113	Bou	09/2013	9	2	O	b
63	142	Bou	09/2013	17	18	O	b
82	5	Bou	09/2013	12	5	S	m
82	20	Bou	09/2013	5	0	S	m
82	85	Bou	09/2013	9	0	S	m
82	120	Bou	09/2013	6	0	S	m
82	130	Bou	09/2013	10	0	S	m
83	5	Bou	09/2013	12	5	S	s
83	33	Bou	09/2013	5	0	S	s
83	58	Bou	09/2013	4	0	S	s
83	107	Bou	09/2013	NA	NA	S	s
83	129	Bou	09/2013	NA	NA	S	s
84	8	Bou	09/2013	13	9	S	b
84	49	Bou	09/2013	4	0	S	b
84	68	Bou	09/2013	4	0	S	b
84	105	Bou	09/2013	8	1	S	b
84	111	Bou	09/2013	3	0	S	b
85	4	Bou	09/2013	5	4	S	m
85	47	Bou	09/2013	4	0	S	m
85	96	Bou	09/2013	7	4	S	m
85	109	Bou	09/2013	7	0	S	m
85	140	Bou	09/2013	8	0	S	m
86	14	Bou	09/2013	NA	NA	S	s
86	39	Bou	09/2013	9	1	S	s
86	77	Bou	09/2013	NA	NA	S	s
86	119	Bou	09/2013	7	2	S	s
86	126	Bou	09/2013	9	0	S	s
87	23	Bou	09/2013	6	0	S	b
87	32	Bou	09/2013	10	0	S	b
87	63	Bou	09/2013	1	0	S	b
87	90	Bou	09/2013	5	0	S	b
87	143	Bou	09/2013	4	0	S	b
88	12	Bou	09/2013	3	0	S	m
88	16	Bou	09/2013	NA	NA	S	m
88	46	Bou	09/2013	NA	NA	S	m
88	65	Bou	09/2013	NA	NA	S	m
88	134	Bou	09/2013	NA	NA	S	m
89	32	Bou	09/2013	NA	NA	S	s
89	46	Bou	09/2013	NA	NA	S	s
89	60	Bou	09/2013	NA	NA	S	s
89	98	Bou	09/2013	NA	NA	S	s
89	116	Bou	09/2013	NA	NA	S	s
90	36	Bou	09/2013	NA	NA	S	b
90	47	Bou	09/2013	NA	NA	S	b
90	81	Bou	09/2013	NA	NA	S	b
90	88	Bou	09/2013	5	0	S	b
90	121	Bou	09/2013	NA	NA	S	b
109	5	Bou	09/2013	17	4	S	m
109	9	Bou	09/2013	1	0	S	m
109	42	Bou	09/2013	11	0	S	m
109	120	Bou	09/2013	5	0	S	m
109	135	Bou	09/2013	3	0	S	m
110	4	Bou	09/2013	11	5	S	s
110	15	Bou	09/2013	9	2	S	s
110	41	Bou	09/2013	11	0	S	s
110	118	Bou	09/2013	7	0	S	s
110	137	Bou	09/2013	9	0	S	s
111	8	Bou	09/2013	12	7	S	b
111	17	Bou	09/2013	7	0	S	b
111	39	Bou	09/2013	1	0	S	b
111	88	Bou	09/2013	5	0	S	b
111	94	Bou	09/2013	5	0	S	b
112	3	Bou	09/2013	8	0	S	m
112	19	Bou	09/2013	5	0	S	m
112	70	Bou	09/2013	11	2	S	m
112	103	Bou	09/2013	9	4	S	m
112	112	Bou	09/2013	NA	NA	S	m
113	15	Bou	09/2013	2	0	S	s
113	47	Bou	09/2013	NA	NA	S	s
113	68	Bou	09/2013	4	0	S	s
113	89	Bou	09/2013	5	0	S	s
113	128	Bou	09/2013	3	0	S	s
114	2	Bou	09/2013	8	0	S	b
114	9	Bou	09/2013	13	0	S	b
114	88	Bou	09/2013	8	0	S	b
114	109	Bou	09/2013	14	2	S	b
114	142	Bou	09/2013	5	0	S	b
115	2	Bou	09/2013	1	0	S	m
115	32	Bou	09/2013	4	0	S	m
115	64	Bou	09/2013	11	0	S	m
115	100	Bou	09/2013	NA	NA	S	m
115	105	Bou	09/2013	NA	NA	S	m
116	49	Bou	09/2013	8	0	S	s
116	55	Bou	09/2013	5	0	S	s
116	61	Bou	09/2013	3	0	S	s
116	84	Bou	09/2013	13	1	S	s
116	129	Bou	09/2013	10	1	S	s
117	33	Bou	09/2013	15	0	S	b
117	50	Bou	09/2013	15	2	S	b
117	81	Bou	09/2013	4	0	S	b
117	85	Bou	09/2013	NA	NA	S	b
117	143	Bou	09/2013	16	5	S	b
136	2	Bou	09/2013	7	0	S	m
136	41	Bou	09/2013	9	0	S	m
136	62	Bou	09/2013	3	0	S	m
136	123	Bou	09/2013	6	0	S	m
136	129	Bou	09/2013	NA	NA	S	m
137	4	Bou	09/2013	3	0	S	s
137	22	Bou	09/2013	4	0	S	s
137	58	Bou	09/2013	9	0	S	s
137	80	Bou	09/2013	11	0	S	s
137	114	Bou	09/2013	10	0	S	s
138	14	Bou	09/2013	3	0	S	b
138	58	Bou	09/2013	4	0	S	b
138	82	Bou	09/2013	NA	NA	S	b
138	136	Bou	09/2013	NA	NA	S	b
138	141	Bou	09/2013	4	0	S	b
139	29	Bou	09/2013	12	0	S	m
139	32	Bou	09/2013	11	1	S	m
139	102	Bou	09/2013	NA	NA	S	m
139	112	Bou	09/2013	6	0	S	m
139	127	Bou	09/2013	8	0	S	m
140	9	Bou	09/2013	10	1	S	s
140	33	Bou	09/2013	8	0	S	s
140	53	Bou	09/2013	6	0	S	s
140	116	Bou	09/2013	11	0	S	s
140	140	Bou	09/2013	2	0	S	s
141	12	Bou	09/2013	10	1	S	b
141	13	Bou	09/2013	12	0	S	b
141	63	Bou	09/2013	12	2	S	b
141	105	Bou	09/2013	NA	NA	S	b
141	143	Bou	09/2013	8	0	S	b
142	12	Bou	09/2013	6	0	S	m
142	42	Bou	09/2013	NA	NA	S	m
142	49	Bou	09/2013	5	0	S	m
142	96	Bou	09/2013	12	1	S	m
142	114	Bou	09/2013	7	2	S	m
143	65	Bou	09/2013	5	0	S	s
143	97	Bou	09/2013	3	0	S	s
143	107	Bou	09/2013	7	0	S	s
143	111	Bou	09/2013	3	0	S	s
144	11	Bou	09/2013	1	0	S	b
144	24	Bou	09/2013	2	0	S	b
144	45	Bou	09/2013	NA	NA	S	b
144	62	Bou	09/2013	3	0	S	b
144	101	Bou	09/2013	NA	NA	S	b
