# Supplementary material for: To mulch or not to mulch? Effects of gravel mulch toppings on plant establishment and development in ornamental prairie plantings
Source: PLoS One. 2017 Feb 6;12(2):e0171533. doi: 10.1371/journal.pone.0171533 (PMC5293235; doi:10.1371/journal.pone.0171533)
Supplement: S3 File — (ZIP) [file pone.0171533.s006.zip › S6_File/data_vitality_eryu.txt]

FID	Pos	Name	Datum	Bluetentriebe_basal	Laenge_HT	B	M
1	127	Eryu	07/2012	5	119	O	m
2	107	Eryu	07/2012	2	85	O	s
3	97	Eryu	07/2012	2	82	O	b
4	60	Eryu	07/2012	2	103	O	m
4	110	Eryu	07/2012	3	121	O	m
4	117	Eryu	07/2012	NA	NA	O	m
5	44	Eryu	07/2012	2	98	O	s
5	51	Eryu	07/2012	2	135	O	s
5	106	Eryu	07/2012	4	96	O	s
6	94	Eryu	07/2012	5	113	O	b
6	124	Eryu	07/2012	NA	NA	O	b
6	131	Eryu	07/2012	2	86	O	b
7	2	Eryu	07/2012	3	121	O	m
7	14	Eryu	07/2012	NA	NA	O	m
7	45	Eryu	07/2012	2	97	O	m
7	83	Eryu	07/2012	NA	NA	O	m
7	103	Eryu	07/2012	NA	NA	O	m
8	29	Eryu	07/2012	5	123	O	s
8	56	Eryu	07/2012	2	95	O	s
8	112	Eryu	07/2012	3	113	O	s
8	126	Eryu	07/2012	2	118	O	s
8	142	Eryu	07/2012	6	141	O	s
9	20	Eryu	07/2012	3	99	O	b
9	29	Eryu	07/2012	NA	NA	O	b
9	43	Eryu	07/2012	4	97	O	b
9	83	Eryu	07/2012	4	107	O	b
9	117	Eryu	07/2012	4	117	O	b
28	91	Eryu	07/2012	NA	NA	O	m
29	99	Eryu	07/2012	6	111	O	s
30	53	Eryu	07/2012	5	119	O	b
31	52	Eryu	07/2012	3	112	O	m
31	74	Eryu	07/2012	1	110	O	m
31	83	Eryu	07/2012	NA	NA	O	m
32	44	Eryu	07/2012	2	107	O	s
32	46	Eryu	07/2012	1	95	O	s
32	123	Eryu	07/2012	3	101	O	s
33	35	Eryu	07/2012	5	105	O	b
33	75	Eryu	07/2012	1	98	O	b
33	98	Eryu	07/2012	4	110	O	b
34	29	Eryu	07/2012	3	119	O	m
34	54	Eryu	07/2012	1	85	O	m
34	61	Eryu	07/2012	NA	NA	O	m
34	82	Eryu	07/2012	4	107	O	m
34	108	Eryu	07/2012	1	127	O	m
35	26	Eryu	07/2012	NA	NA	O	s
35	28	Eryu	07/2012	1	129	O	s
35	73	Eryu	07/2012	9	95	O	s
35	79	Eryu	07/2012	2	96	O	s
35	123	Eryu	07/2012	4	109	O	s
36	22	Eryu	07/2012	NA	NA	O	b
36	35	Eryu	07/2012	3	106	O	b
36	55	Eryu	07/2012	6	103	O	b
36	67	Eryu	07/2012	2	93	O	b
36	100	Eryu	07/2012	2	81	O	b
55	53	Eryu	07/2012	5	124	O	m
56	30	Eryu	07/2012	2	105	O	s
57	85	Eryu	07/2012	3	124	O	b
58	35	Eryu	07/2012	3	139	O	m
58	86	Eryu	07/2012	3	107	O	m
58	98	Eryu	07/2012	1	112	O	m
59	9	Eryu	07/2012	3	128	O	s
59	27	Eryu	07/2012	2	84	O	s
59	119	Eryu	07/2012	6	90	O	s
60	35	Eryu	07/2012	1	115	O	b
60	93	Eryu	07/2012	1	99	O	b
60	127	Eryu	07/2012	1	106	O	b
61	54	Eryu	07/2012	2	91	O	m
61	57	Eryu	07/2012	2	70	O	m
61	71	Eryu	07/2012	1	85	O	m
61	84	Eryu	07/2012	3	127	O	m
61	102	Eryu	07/2012	1	99	O	m
62	8	Eryu	07/2012	1	109	O	s
62	44	Eryu	07/2012	1	60	O	s
62	78	Eryu	07/2012	2	94	O	s
62	95	Eryu	07/2012	3	112	O	s
62	142	Eryu	07/2012	NA	NA	O	s
63	33	Eryu	07/2012	5	116	O	b
63	51	Eryu	07/2012	3	104	O	b
63	54	Eryu	07/2012	6	90	O	b
63	98	Eryu	07/2012	2	120	O	b
63	125	Eryu	07/2012	2	103	O	b
82	68	Eryu	07/2012	8	132	S	m
83	113	Eryu	07/2012	8	133	S	s
84	93	Eryu	07/2012	7	87	S	b
85	23	Eryu	07/2012	4	125	S	m
85	77	Eryu	07/2012	NA	NA	S	m
85	102	Eryu	07/2012	7	116	S	m
86	19	Eryu	07/2012	NA	NA	S	s
86	60	Eryu	07/2012	NA	NA	S	s
86	109	Eryu	07/2012	6	109	S	s
87	26	Eryu	07/2012	2	121	S	b
87	77	Eryu	07/2012	14	115	S	b
87	132	Eryu	07/2012	1	98	S	b
88	13	Eryu	07/2012	3	81	S	m
88	27	Eryu	07/2012	NA	NA	S	m
88	51	Eryu	07/2012	7	121	S	m
88	86	Eryu	07/2012	2	107	S	m
88	119	Eryu	07/2012	3	93	S	m
89	11	Eryu	07/2012	2	77	S	s
89	18	Eryu	07/2012	2	98	S	s
89	56	Eryu	07/2012	10	109	S	s
89	69	Eryu	07/2012	7	143	S	s
89	129	Eryu	07/2012	NA	NA	S	s
90	19	Eryu	07/2012	2	101	S	b
90	27	Eryu	07/2012	5	118	S	b
90	43	Eryu	07/2012	3	83	S	b
90	68	Eryu	07/2012	4	122	S	b
90	119	Eryu	07/2012	1	80	S	b
109	108	Eryu	07/2012	3	106	S	m
110	23	Eryu	07/2012	12	117	S	s
111	52	Eryu	07/2012	10	119	S	b
112	55	Eryu	07/2012	5	101	S	m
112	60	Eryu	07/2012	7	115	S	m
112	87	Eryu	07/2012	9	124	S	m
113	27	Eryu	07/2012	1	105	S	s
113	53	Eryu	07/2012	6	120	S	s
113	69	Eryu	07/2012	NA	NA	S	s
114	22	Eryu	07/2012	3	93	S	b
114	87	Eryu	07/2012	11	141	S	b
114	110	Eryu	07/2012	NA	NA	S	b
115	31	Eryu	07/2012	1	72	S	m
115	44	Eryu	07/2012	7	113	S	m
115	61	Eryu	07/2012	4	111	S	m
115	71	Eryu	07/2012	4	140	S	m
115	103	Eryu	07/2012	3	129	S	m
116	46	Eryu	07/2012	4	98	S	s
116	68	Eryu	07/2012	5	107	S	s
116	82	Eryu	07/2012	5	121	S	s
116	101	Eryu	07/2012	4	118	S	s
116	115	Eryu	07/2012	3	110	S	s
117	42	Eryu	07/2012	NA	NA	S	b
117	62	Eryu	07/2012	6	109	S	b
117	80	Eryu	07/2012	3	3	S	b
117	102	Eryu	07/2012	1	1	S	b
117	115	Eryu	07/2012	5	5	S	b
136	77	Eryu	07/2012	3	135	S	m
137	5	Eryu	07/2012	17	85	S	s
138	93	Eryu	07/2012	3	135	S	b
139	50	Eryu	07/2012	7	96	S	m
139	83	Eryu	07/2012	8	149	S	m
139	90	Eryu	07/2012	6	115	S	m
140	48	Eryu	07/2012	2	86	S	s
140	76	Eryu	07/2012	8	116	S	s
140	124	Eryu	07/2012	10	102	S	s
141	66	Eryu	07/2012	4	102	S	b
141	83	Eryu	07/2012	5	123	S	b
141	115	Eryu	07/2012	4	99	S	b
142	39	Eryu	07/2012	3	117	S	m
142	48	Eryu	07/2012	10	138	S	m
142	77	Eryu	07/2012	11	109	S	m
142	128	Eryu	07/2012	11	125	S	m
142	135	Eryu	07/2012	4	121	S	m
143	32	Eryu	07/2012	1	117	S	s
143	64	Eryu	07/2012	8	107	S	s
143	84	Eryu	07/2012	2	80	S	s
143	114	Eryu	07/2012	16	145	S	s
143	139	Eryu	07/2012	NA	NA	S	s
144	58	Eryu	07/2012	6	98	S	b
144	63	Eryu	07/2012	3	105	S	b
144	91	Eryu	07/2012	4	120	S	b
144	127	Eryu	07/2012	9	121	S	b
144	134	Eryu	07/2012	16	128	S	b
1	127	Eryu	07/2013	1	94	O	m
2	107	Eryu	07/2013	3	94	O	s
3	97	Eryu	07/2013	3	84	O	b
4	60	Eryu	07/2013	5	115	O	m
4	110	Eryu	07/2013	3	121	O	m
4	117	Eryu	07/2013	NA	NA	O	m
5	44	Eryu	07/2013	1	98	O	s
5	51	Eryu	07/2013	1	134	O	s
5	106	Eryu	07/2013	1	93	O	s
6	94	Eryu	07/2013	3	114	O	b
6	124	Eryu	07/2013	NA	NA	O	b
6	131	Eryu	07/2013	1	92	O	b
7	2	Eryu	07/2013	NA	NA	O	m
7	14	Eryu	07/2013	3	99	O	m
7	45	Eryu	07/2013	2	88	O	m
7	83	Eryu	07/2013	1	79	O	m
7	103	Eryu	07/2013	NA	NA	O	m
8	29	Eryu	07/2013	3	109	O	s
8	56	Eryu	07/2013	2	111	O	s
8	112	Eryu	07/2013	1	111	O	s
8	126	Eryu	07/2013	3	116	O	s
8	142	Eryu	07/2013	10	147	O	s
9	20	Eryu	07/2013	3	104	O	b
9	29	Eryu	07/2013	NA	NA	O	b
9	43	Eryu	07/2013	1	90	O	b
9	83	Eryu	07/2013	2	92	O	b
9	117	Eryu	07/2013	3	115	O	b
28	91	Eryu	07/2013	NA	NA	O	m
29	99	Eryu	07/2013	3	103	O	s
30	53	Eryu	07/2013	NA	NA	O	b
31	52	Eryu	07/2013	3	97	O	m
31	74	Eryu	07/2013	2	88	O	m
31	83	Eryu	07/2013	NA	NA	O	m
32	44	Eryu	07/2013	NA	NA	O	s
32	46	Eryu	07/2013	2	110	O	s
32	123	Eryu	07/2013	1	33	O	s
33	35	Eryu	07/2013	NA	NA	O	b
33	75	Eryu	07/2013	1	87	O	b
33	98	Eryu	07/2013	3	95	O	b
34	29	Eryu	07/2013	2	126	O	m
34	54	Eryu	07/2013	2	76	O	m
34	61	Eryu	07/2013	1	77	O	m
34	82	Eryu	07/2013	1	106	O	m
34	108	Eryu	07/2013	2	116	O	m
35	26	Eryu	07/2013	5	124	O	s
35	28	Eryu	07/2013	NA	NA	O	s
35	73	Eryu	07/2013	3	95	O	s
35	79	Eryu	07/2013	8	109	O	s
35	123	Eryu	07/2013	2	111	O	s
36	22	Eryu	07/2013	5	118	O	b
36	35	Eryu	07/2013	1	103	O	b
36	55	Eryu	07/2013	NA	NA	O	b
36	67	Eryu	07/2013	7	94	O	b
36	100	Eryu	07/2013	NA	NA	O	b
55	53	Eryu	07/2013	2	103	O	m
56	30	Eryu	07/2013	NA	NA	O	s
57	85	Eryu	07/2013	2	124	O	b
58	35	Eryu	07/2013	2	113	O	m
58	86	Eryu	07/2013	2	98	O	m
58	98	Eryu	07/2013	4	96	O	m
59	9	Eryu	07/2013	3	113	O	s
59	27	Eryu	07/2013	NA	NA	O	s
59	119	Eryu	07/2013	2	86	O	s
60	35	Eryu	07/2013	2	93	O	b
60	93	Eryu	07/2013	3	110	O	b
60	127	Eryu	07/2013	3	102	O	b
61	54	Eryu	07/2013	1	91	O	m
61	57	Eryu	07/2013	3	83	O	m
61	71	Eryu	07/2013	NA	NA	O	m
61	84	Eryu	07/2013	1	104	O	m
61	102	Eryu	07/2013	1	106	O	m
62	8	Eryu	07/2013	1	141	O	s
62	44	Eryu	07/2013	1	73	O	s
62	78	Eryu	07/2013	2	85	O	s
62	95	Eryu	07/2013	NA	NA	O	s
62	142	Eryu	07/2013	NA	NA	O	s
63	33	Eryu	07/2013	1	81	O	b
63	51	Eryu	07/2013	1	75	O	b
63	54	Eryu	07/2013	5	97	O	b
63	98	Eryu	07/2013	2	102	O	b
63	125	Eryu	07/2013	NA	NA	O	b
82	68	Eryu	07/2013	3	122	S	m
83	113	Eryu	07/2013	7	125	S	s
84	93	Eryu	07/2013	12	85	S	b
85	23	Eryu	07/2013	6	112	S	m
85	77	Eryu	07/2013	NA	NA	S	m
85	102	Eryu	07/2013	3	99	S	m
86	19	Eryu	07/2013	3	93	S	s
86	60	Eryu	07/2013	5	88	S	s
86	109	Eryu	07/2013	11	112	S	s
87	26	Eryu	07/2013	2	107	S	b
87	77	Eryu	07/2013	6	106	S	b
87	132	Eryu	07/2013	8	127	S	b
88	13	Eryu	07/2013	4	83	S	m
88	27	Eryu	07/2013	NA	NA	S	m
88	51	Eryu	07/2013	8	106	S	m
88	86	Eryu	07/2013	2	101	S	m
88	119	Eryu	07/2013	2	97	S	m
89	11	Eryu	07/2013	2	95	S	s
89	18	Eryu	07/2013	NA	NA	S	s
89	56	Eryu	07/2013	17	115	S	s
89	69	Eryu	07/2013	7	139	S	s
89	129	Eryu	07/2013	1	70	S	s
90	19	Eryu	07/2013	6	99	S	b
90	27	Eryu	07/2013	11	103	S	b
90	43	Eryu	07/2013	NA	NA	S	b
90	68	Eryu	07/2013	1	130	S	b
90	119	Eryu	07/2013	6	84	S	b
109	108	Eryu	07/2013	1	92	S	m
110	23	Eryu	07/2013	5	103	S	s
111	52	Eryu	07/2013	13	120	S	b
112	55	Eryu	07/2013	4	103	S	m
112	60	Eryu	07/2013	9	116	S	m
112	87	Eryu	07/2013	5	119	S	m
113	27	Eryu	07/2013	3	96	S	s
113	53	Eryu	07/2013	7	128	S	s
113	69	Eryu	07/2013	NA	NA	S	s
114	22	Eryu	07/2013	8	102	S	b
114	87	Eryu	07/2013	8	148	S	b
114	110	Eryu	07/2013	NA	NA	S	b
115	31	Eryu	07/2013	7	104	S	m
115	44	Eryu	07/2013	2	106	S	m
115	61	Eryu	07/2013	1	117	S	m
115	71	Eryu	07/2013	2	126	S	m
115	103	Eryu	07/2013	5	121	S	m
116	46	Eryu	07/2013	1	75	S	s
116	68	Eryu	07/2013	6	109	S	s
116	82	Eryu	07/2013	6	129	S	s
116	101	Eryu	07/2013	3	100	S	s
116	115	Eryu	07/2013	NA	NA	S	s
117	42	Eryu	07/2013	NA	NA	S	b
117	62	Eryu	07/2013	6	101	S	b
117	80	Eryu	07/2013	7	102	S	b
117	102	Eryu	07/2013	2	105	S	b
117	115	Eryu	07/2013	5	82	S	b
136	77	Eryu	07/2013	3	112	S	m
137	5	Eryu	07/2013	12	87	S	s
138	93	Eryu	07/2013	5	114	S	b
139	50	Eryu	07/2013	5	94	S	m
139	83	Eryu	07/2013	8	137	S	m
139	90	Eryu	07/2013	6	107	S	m
140	48	Eryu	07/2013	2	90	S	s
140	76	Eryu	07/2013	NA	NA	S	s
140	124	Eryu	07/2013	7	7	S	s
141	66	Eryu	07/2013	2	123	S	b
141	83	Eryu	07/2013	5	110	S	b
141	115	Eryu	07/2013	1	92	S	b
142	39	Eryu	07/2013	2	109	S	m
142	48	Eryu	07/2013	6	125	S	m
142	77	Eryu	07/2013	18	102	S	m
142	128	Eryu	07/2013	14	119	S	m
142	135	Eryu	07/2013	7	120	S	m
143	32	Eryu	07/2013	7	108	S	s
143	64	Eryu	07/2013	10	117	S	s
143	84	Eryu	07/2013	4	84	S	s
143	114	Eryu	07/2013	17	133	S	s
143	139	Eryu	07/2013	NA	NA	S	s
144	58	Eryu	07/2013	9	103	S	b
144	63	Eryu	07/2013	5	106	S	b
144	91	Eryu	07/2013	5	117	S	b
144	127	Eryu	07/2013	NA	NA	S	b
144	134	Eryu	07/2013	23	127	S	b
