# Supplementary material for: To mulch or not to mulch? Effects of gravel mulch toppings on plant establishment and development in ornamental prairie plantings
Source: PLoS One. 2017 Feb 6;12(2):e0171533. doi: 10.1371/journal.pone.0171533 (PMC5293235; doi:10.1371/journal.pone.0171533)
Supplement: S3 File — (ZIP) [file pone.0171533.s006.zip › S6_File/data_vitality_mobra.txt]

FID	Pos	Name	Datum	Horst	Bluetentriebe	B	M
1	30	Mobra	07/2011	8	19	O	m
2	109	Mobra	07/2011	10	12	O	s
3	124	Mobra	07/2011	13	22	O	b
4	43	Mobra	07/2011	7	10	O	m
4	123	Mobra	07/2011	9	12	O	m
5	109	Mobra	07/2011	11	2	O	s
5	124	Mobra	07/2011	3	5	O	s
6	52	Mobra	07/2011	12	32	O	b
6	62	Mobra	07/2011	NA	NA	O	b
7	50	Mobra	07/2011	9	10	O	m
7	67	Mobra	07/2011	NA	NA	O	m
7	80	Mobra	07/2011	NA	NA	O	m
8	45	Mobra	07/2011	NA	NA	O	s
8	59	Mobra	07/2011	17	20	O	s
8	95	Mobra	07/2011	NA	NA	O	s
9	67	Mobra	07/2011	10	11	O	b
9	101	Mobra	07/2011	9	11	O	b
28	18	Mobra	07/2011	25	19	O	m
29	84	Mobra	07/2011	NA	NA	O	s
30	102	Mobra	07/2011	30	29	O	b
31	47	Mobra	07/2011	17	22	O	m
31	118	Mobra	07/2011	9	7	O	m
32	51	Mobra	07/2011	5	4	O	s
32	126	Mobra	07/2011	10	12	O	s
33	59	Mobra	07/2011	8	17	O	b
33	66	Mobra	07/2011	8	30	O	b
34	16	Mobra	07/2011	16	14	O	m
34	22	Mobra	07/2011	NA	NA	O	m
34	85	Mobra	07/2011	10	11	O	m
35	12	Mobra	07/2011	11	10	O	s
35	59	Mobra	07/2011	17	10	O	s
35	108	Mobra	07/2011	NA	NA	O	s
36	53	Mobra	07/2011	NA	NA	O	b
36	87	Mobra	07/2011	22	21	O	b
36	91	Mobra	07/2011	30	30	O	b
55	70	Mobra	07/2011	22	11	O	m
56	68	Mobra	07/2011	16	12	O	s
57	127	Mobra	07/2011	30	40	O	b
58	101	Mobra	07/2011	NA	NA	O	m
58	111	Mobra	07/2011	30	24	O	m
59	75	Mobra	07/2011	24	19	O	s
59	117	Mobra	07/2011	28	34	O	s
60	59	Mobra	07/2011	25	32	O	b
60	125	Mobra	07/2011	26	22	O	b
61	13	Mobra	07/2011	12	9	O	m
61	58	Mobra	07/2011	NA	NA	O	m
61	112	Mobra	07/2011	NA	NA	O	m
62	77	Mobra	07/2011	16	26	O	s
62	111	Mobra	07/2011	22	28	O	s
62	126	Mobra	07/2011	20	18	O	s
63	36	Mobra	07/2011	10	11	O	b
63	129	Mobra	07/2011	NA	NA	O	b
82	106	Mobra	07/2011	16	10	S	m
83	126	Mobra	07/2011	27	4	S	s
84	77	Mobra	07/2011	23	27	S	b
85	81	Mobra	07/2011	NA	NA	S	m
85	86	Mobra	07/2011	26	15	S	m
86	38	Mobra	07/2011	23	22	S	s
86	51	Mobra	07/2011	25	20	S	s
87	13	Mobra	07/2011	27	44	S	b
87	48	Mobra	07/2011	24	18	S	b
88	64	Mobra	07/2011	NA	NA	S	m
88	101	Mobra	07/2011	30	37	S	m
88	142	Mobra	07/2011	30	26	S	m
89	48	Mobra	07/2011	30	33	S	s
89	61	Mobra	07/2011	23	31	S	s
89	106	Mobra	07/2011	NA	NA	S	s
90	70	Mobra	07/2011	19	7	S	b
90	102	Mobra	07/2011	18	5	S	b
90	135	Mobra	07/2011	30	44	S	b
109	37	Mobra	07/2011	NA	NA	S	m
110	109	Mobra	07/2011	20	26	S	s
111	29	Mobra	07/2011	30	34	S	b
112	23	Mobra	07/2011	30	26	S	m
112	92	Mobra	07/2011	18	6	S	m
113	67	Mobra	07/2011	35	32	S	s
113	123	Mobra	07/2011	NA	NA	S	s
114	41	Mobra	07/2011	22	13	S	b
114	133	Mobra	07/2011	4	2	S	b
115	52	Mobra	07/2011	21	22	S	m
115	80	Mobra	07/2011	22	11	S	m
115	82	Mobra	07/2011	30	43	S	m
116	89	Mobra	07/2011	21	30	S	s
116	139	Mobra	07/2011	60	43	S	s
116	144	Mobra	07/2011	30	24	S	s
117	38	Mobra	07/2011	19	17	S	b
117	41	Mobra	07/2011	30	24	S	b
117	117	Mobra	07/2011	8	19	S	b
136	36	Mobra	07/2011	24	7	S	m
137	29	Mobra	07/2011	30	27	S	s
138	132	Mobra	07/2011	32	47	S	b
139	105	Mobra	07/2011	30	34	S	m
139	125	Mobra	07/2011	30	30	S	m
140	27	Mobra	07/2011	30	16	S	s
140	63	Mobra	07/2011	NA	NA	S	s
141	9	Mobra	07/2011	30	33	S	b
141	116	Mobra	07/2011	25	17	S	b
142	13	Mobra	07/2011	NA	NA	S	m
142	41	Mobra	07/2011	30	28	S	m
142	84	Mobra	07/2011	NA	NA	S	m
143	93	Mobra	07/2011	30	26	S	s
143	108	Mobra	07/2011	25	16	S	s
143	142	Mobra	07/2011	20	24	S	s
144	76	Mobra	07/2011	17	10	S	b
144	122	Mobra	07/2011	NA	NA	S	b
144	133	Mobra	07/2011	21	21	S	b
1	30	Mobra	07/2012	28	36	O	m
2	109	Mobra	07/2012	26	20	O	s
3	124	Mobra	07/2012	19	29	O	b
4	43	Mobra	07/2012	20	6	O	m
4	123	Mobra	07/2012	16	11	O	m
5	109	Mobra	07/2012	20	28	O	s
5	124	Mobra	07/2012	13	6	O	s
6	52	Mobra	07/2012	29	30	O	b
6	62	Mobra	07/2012	NA	NA	O	b
7	50	Mobra	07/2012	23	23	O	m
7	67	Mobra	07/2012	NA	NA	O	m
7	80	Mobra	07/2012	NA	NA	O	m
8	45	Mobra	07/2012	NA	NA	O	s
8	59	Mobra	07/2012	30	25	O	s
8	95	Mobra	07/2012	NA	NA	O	s
9	67	Mobra	07/2012	14	12	O	b
9	101	Mobra	07/2012	24	23	O	b
28	18	Mobra	07/2012	29	28	O	m
29	84	Mobra	07/2012	NA	NA	O	s
30	102	Mobra	07/2012	30	33	O	b
31	47	Mobra	07/2012	15	14	O	m
31	118	Mobra	07/2012	27	16	O	m
32	51	Mobra	07/2012	11	8	O	s
32	126	Mobra	07/2012	27	20	O	s
33	59	Mobra	07/2012	33	31	O	b
33	66	Mobra	07/2012	27	34	O	b
34	16	Mobra	07/2012	19	5	O	m
34	22	Mobra	07/2012	NA	NA	O	m
34	85	Mobra	07/2012	15	8	O	m
35	12	Mobra	07/2012	24	31	O	s
35	59	Mobra	07/2012	21	14	O	s
35	108	Mobra	07/2012	NA	NA	O	s
36	53	Mobra	07/2012	NA	NA	O	b
36	87	Mobra	07/2012	24	29	O	b
36	91	Mobra	07/2012	30	50	O	b
55	70	Mobra	07/2012	15	16	O	m
56	68	Mobra	07/2012	15	11	O	s
57	127	Mobra	07/2012	30	44	O	b
58	101	Mobra	07/2012	17	23	O	m
58	111	Mobra	07/2012	NA	NA	O	m
59	75	Mobra	07/2012	20	18	O	s
59	117	Mobra	07/2012	28	26	O	s
60	59	Mobra	07/2012	20	22	O	b
60	125	Mobra	07/2012	35	31	O	b
61	13	Mobra	07/2012	7	2	O	m
61	58	Mobra	07/2012	NA	NA	O	m
61	112	Mobra	07/2012	NA	NA	O	m
62	77	Mobra	07/2012	26	17	O	s
62	111	Mobra	07/2012	18	24	O	s
62	126	Mobra	07/2012	17	6	O	s
63	36	Mobra	07/2012	18	13	O	b
63	129	Mobra	07/2012	NA	NA	O	b
82	106	Mobra	07/2012	12	13	S	m
83	126	Mobra	07/2012	11	1	S	s
84	77	Mobra	07/2012	9	2	S	b
85	81	Mobra	07/2012	NA	NA	S	m
85	86	Mobra	07/2012	10	3	S	m
86	38	Mobra	07/2012	8	10	S	s
86	51	Mobra	07/2012	16	21	S	s
87	13	Mobra	07/2012	30	38	S	b
87	48	Mobra	07/2012	15	20	S	b
88	64	Mobra	07/2012	NA	NA	S	m
88	101	Mobra	07/2012	17	17	S	m
88	142	Mobra	07/2012	16	41	S	m
89	48	Mobra	07/2012	15	9	S	s
89	61	Mobra	07/2012	13	11	S	s
89	106	Mobra	07/2012	NA	NA	S	s
90	70	Mobra	07/2012	9	8	S	b
90	102	Mobra	07/2012	6	1	S	b
90	135	Mobra	07/2012	28	42	S	b
109	37	Mobra	07/2012	NA	NA	S	m
110	109	Mobra	07/2012	17	26	S	s
111	29	Mobra	07/2012	26	51	S	b
112	23	Mobra	07/2012	14	1	S	m
112	92	Mobra	07/2012	10	8	S	m
113	67	Mobra	07/2012	18	13	S	s
113	123	Mobra	07/2012	NA	NA	S	s
114	41	Mobra	07/2012	21	25	S	b
114	133	Mobra	07/2012	11	9	S	b
115	52	Mobra	07/2012	16	24	S	m
115	80	Mobra	07/2012	21	28	S	m
115	82	Mobra	07/2012	30	46	S	m
116	89	Mobra	07/2012	23	24	S	s
116	139	Mobra	07/2012	120	89	S	s
116	144	Mobra	07/2012	21	25	S	s
117	38	Mobra	07/2012	16	11	S	b
117	41	Mobra	07/2012	27	36	S	b
117	117	Mobra	07/2012	22	10	S	b
136	36	Mobra	07/2012	16	1	S	m
137	29	Mobra	07/2012	10	6	S	s
138	132	Mobra	07/2012	23	30	S	b
139	105	Mobra	07/2012	25	26	S	m
139	125	Mobra	07/2012	30	28	S	m
140	27	Mobra	07/2012	NA	NA	S	s
140	63	Mobra	07/2012	NA	NA	S	s
141	9	Mobra	07/2012	17	10	S	b
141	116	Mobra	07/2012	22	24	S	b
142	13	Mobra	07/2012	NA	NA	S	m
142	41	Mobra	07/2012	20	23	S	m
142	84	Mobra	07/2012	NA	NA	S	m
143	93	Mobra	07/2012	24	33	S	s
143	108	Mobra	07/2012	16	14	S	s
143	142	Mobra	07/2012	14	11	S	s
144	76	Mobra	07/2012	20	16	S	b
144	122	Mobra	07/2012	NA	NA	S	b
144	133	Mobra	07/2012	20	29	S	b
1	30	Mobra	07/2013	19	21	O	m
2	109	Mobra	07/2013	29	13	O	s
3	124	Mobra	07/2013	27	28	O	b
4	43	Mobra	07/2013	19	9	O	m
4	123	Mobra	07/2013	NA	NA	O	m
5	109	Mobra	07/2013	13	2	O	s
5	124	Mobra	07/2013	NA	NA	O	s
6	52	Mobra	07/2013	21	21	O	b
6	62	Mobra	07/2013	NA	NA	O	b
7	50	Mobra	07/2013	19	10	O	m
7	67	Mobra	07/2013	NA	NA	O	m
7	80	Mobra	07/2013	NA	NA	O	m
8	45	Mobra	07/2013	NA	NA	O	s
8	59	Mobra	07/2013	26	21	O	s
8	95	Mobra	07/2013	NA	NA	O	s
9	67	Mobra	07/2013	19	13	O	b
9	101	Mobra	07/2013	25	21	O	b
28	18	Mobra	07/2013	9	6	O	m
29	84	Mobra	07/2013	NA	NA	O	s
30	102	Mobra	07/2013	31	19	O	b
31	47	Mobra	07/2013	19	12	O	m
31	118	Mobra	07/2013	19	4	O	m
32	51	Mobra	07/2013	9	4	O	s
32	126	Mobra	07/2013	29	14	O	s
33	59	Mobra	07/2013	26	24	O	b
33	66	Mobra	07/2013	28	24	O	b
34	16	Mobra	07/2013	18	8	O	m
34	22	Mobra	07/2013	NA	NA	O	m
34	85	Mobra	07/2013	19	5	O	m
35	12	Mobra	07/2013	11	12	O	s
35	59	Mobra	07/2013	13	10	O	s
35	108	Mobra	07/2013	NA	NA	O	s
36	53	Mobra	07/2013	NA	NA	O	b
36	87	Mobra	07/2013	28	25	O	b
36	91	Mobra	07/2013	31	45	O	b
55	70	Mobra	07/2013	NA	NA	O	m
56	68	Mobra	07/2013	NA	NA	O	s
57	127	Mobra	07/2013	21	18	O	b
58	101	Mobra	07/2013	10	4	O	m
58	111	Mobra	07/2013	NA	NA	O	m
59	75	Mobra	07/2013	18	6	O	s
59	117	Mobra	07/2013	5	0	O	s
60	59	Mobra	07/2013	24	17	O	b
60	125	Mobra	07/2013	28	22	O	b
61	13	Mobra	07/2013	7	2	O	m
61	58	Mobra	07/2013	NA	NA	O	m
61	112	Mobra	07/2013	NA	NA	O	m
62	77	Mobra	07/2013	12	7	O	s
62	111	Mobra	07/2013	NA	NA	O	s
62	126	Mobra	07/2013	25	6	O	s
63	36	Mobra	07/2013	15	11	O	b
63	129	Mobra	07/2013	NA	NA	O	b
82	106	Mobra	07/2013	12	9	S	m
83	126	Mobra	07/2013	NA	NA	S	s
84	77	Mobra	07/2013	17	7	S	b
85	81	Mobra	07/2013	NA	NA	S	m
85	86	Mobra	07/2013	12	2	S	m
86	38	Mobra	07/2013	15	11	S	s
86	51	Mobra	07/2013	22	28	S	s
87	13	Mobra	07/2013	35	58	S	b
87	48	Mobra	07/2013	19	21	S	b
88	64	Mobra	07/2013	NA	NA	S	m
88	101	Mobra	07/2013	30	33	S	m
88	142	Mobra	07/2013	26	47	S	m
89	48	Mobra	07/2013	14	16	S	s
89	61	Mobra	07/2013	21	16	S	s
89	106	Mobra	07/2013	NA	NA	S	s
90	70	Mobra	07/2013	11	2	S	b
90	102	Mobra	07/2013	12	4	S	b
90	135	Mobra	07/2013	29	42	S	b
109	37	Mobra	07/2013	NA	NA	S	m
110	109	Mobra	07/2013	18	12	S	s
111	29	Mobra	07/2013	25	39	S	b
112	23	Mobra	07/2013	8	2	S	m
112	92	Mobra	07/2013	12	6	S	m
113	67	Mobra	07/2013	37	31	S	s
113	123	Mobra	07/2013	NA	NA	S	s
114	41	Mobra	07/2013	24	33	S	b
114	133	Mobra	07/2013	10	5	S	b
115	52	Mobra	07/2013	15	14	S	m
115	80	Mobra	07/2013	20	34	S	m
115	82	Mobra	07/2013	31	42	S	m
116	89	Mobra	07/2013	8	14	S	s
116	139	Mobra	07/2013	92	103	S	s
116	144	Mobra	07/2013	35	39	S	s
117	38	Mobra	07/2013	8	6	S	b
117	41	Mobra	07/2013	28	27	S	b
117	117	Mobra	07/2013	13	19	S	b
136	36	Mobra	07/2013	8	5	S	m
137	29	Mobra	07/2013	8	2	S	s
138	132	Mobra	07/2013	22	26	S	b
139	105	Mobra	07/2013	26	17	S	m
139	125	Mobra	07/2013	5	2	S	m
140	27	Mobra	07/2013	NA	NA	S	s
140	63	Mobra	07/2013	NA	NA	S	s
141	9	Mobra	07/2013	31	27	S	b
141	116	Mobra	07/2013	29	33	S	b
142	13	Mobra	07/2013	NA	NA	S	m
142	41	Mobra	07/2013	18	8	S	m
142	84	Mobra	07/2013	NA	NA	S	m
143	93	Mobra	07/2013	27	30	S	s
143	108	Mobra	07/2013	18	11	S	s
143	142	Mobra	07/2013	17	14	S	s
144	76	Mobra	07/2013	22	14	S	b
144	122	Mobra	07/2013	NA	NA	S	b
144	133	Mobra	07/2013	15	14	S	b
