# Supplementary material for: To mulch or not to mulch? Effects of gravel mulch toppings on plant establishment and development in ornamental prairie plantings
Source: PLoS One. 2017 Feb 6;12(2):e0171533. doi: 10.1371/journal.pone.0171533 (PMC5293235; doi:10.1371/journal.pone.0171533)
Supplement: S3 File — (ZIP) [file pone.0171533.s006.zip › S6_File/data_vitality_pain.txt]

FID	Pos	Name	Datum	basal	Bluetentriebe	B	M
1	63	Pain	07/2011	3	0	O	m
2	21	Pain	07/2011	2	0	O	s
3	79	Pain	07/2011	4	0	O	b
4	36	Pain	07/2011	3	0	O	m
4	127	Pain	07/2011	NA	NA	O	m
5	29	Pain	07/2011	2	0	O	s
5	97	Pain	07/2011	5	0	O	s
6	38	Pain	07/2011	1	0	O	b
6	107	Pain	07/2011	2	0	O	b
7	52	Pain	07/2011	5	0	O	m
7	70	Pain	07/2011	4	2	O	m
7	99	Pain	07/2011	4	0	O	m
7	123	Pain	07/2011	5	0	O	m
8	2	Pain	07/2011	3	0	O	s
8	8	Pain	07/2011	2	0	O	s
8	35	Pain	07/2011	2	0	O	s
8	53	Pain	07/2011	7	1	O	s
9	5	Pain	07/2011	2	0	O	b
9	11	Pain	07/2011	4	0	O	b
9	79	Pain	07/2011	2	0	O	b
9	112	Pain	07/2011	2	0	O	b
28	142	Pain	07/2011	NA	NA	O	m
29	30	Pain	07/2011	4	0	O	s
30	46	Pain	07/2011	NA	NA	O	b
31	101	Pain	07/2011	3	0	O	m
31	129	Pain	07/2011	4	0	O	m
32	85	Pain	07/2011	3	0	O	s
33	47	Pain	07/2011	2	0	O	b
33	62	Pain	07/2011	3	0	O	b
34	44	Pain	07/2011	4	0	O	m
34	71	Pain	07/2011	1	0	O	m
34	76	Pain	07/2011	2	0	O	m
34	112	Pain	07/2011	3	0	O	m
35	19	Pain	07/2011	1	0	O	s
35	36	Pain	07/2011	1	0	O	s
35	61	Pain	07/2011	3	0	O	s
35	82	Pain	07/2011	3	0	O	s
36	26	Pain	07/2011	3	0	O	b
36	88	Pain	07/2011	3	0	O	b
36	102	Pain	07/2011	3	0	O	b
36	129	Pain	07/2011	4	0	O	b
55	19	Pain	07/2011	4	0	O	m
56	47	Pain	07/2011	3	0	O	s
57	35	Pain	07/2011	5	1	O	b
58	33	Pain	07/2011	3	0	O	m
58	62	Pain	07/2011	2	0	O	m
59	65	Pain	07/2011	2	0	O	s
60	47	Pain	07/2011	1	0	O	b
60	101	Pain	07/2011	1	0	O	b
61	100	Pain	07/2011	2	0	O	m
61	103	Pain	07/2011	2	0	O	m
61	108	Pain	07/2011	1	0	O	m
61	133	Pain	07/2011	3	0	O	m
62	13	Pain	07/2011	3	0	O	s
62	33	Pain	07/2011	3	0	O	s
62	131	Pain	07/2011	3	0	O	s
62	135	Pain	07/2011	3	0	O	s
63	50	Pain	07/2011	4	0	O	b
63	53	Pain	07/2011	2	0	O	b
63	86	Pain	07/2011	1	0	O	b
63	122	Pain	07/2011	3	0	O	b
82	104	Pain	07/2011	2	0	S	m
83	15	Pain	07/2011	7	1	S	s
84	41	Pain	07/2011	5	2	S	b
85	12	Pain	07/2011	6	3	S	m
85	43	Pain	07/2011	5	0	S	m
86	7	Pain	07/2011	4	1	S	s
86	122	Pain	07/2011	4	2	S	s
87	40	Pain	07/2011	7	0	S	b
87	47	Pain	07/2011	2	0	S	b
88	24	Pain	07/2011	3	0	S	m
88	29	Pain	07/2011	2	0	S	m
88	50	Pain	07/2011	3	0	S	m
88	87	Pain	07/2011	2	0	S	m
89	29	Pain	07/2011	4	0	S	s
89	67	Pain	07/2011	NA	NA	S	s
89	91	Pain	07/2011	6	1	S	s
89	135	Pain	07/2011	3	3	S	s
90	86	Pain	07/2011	4	0	S	b
90	100	Pain	07/2011	2	0	S	b
90	104	Pain	07/2011	3	0	S	b
90	139	Pain	07/2011	3	0	S	b
109	131	Pain	07/2011	7	5	S	m
110	29	Pain	07/2011	3	0	S	s
111	82	Pain	07/2011	6	2	S	b
112	31	Pain	07/2011	3	0	S	m
112	126	Pain	07/2011	4	0	S	m
113	35	Pain	07/2011	3	0	S	s
113	103	Pain	07/2011	4	0	S	s
114	46	Pain	07/2011	2	0	S	b
114	84	Pain	07/2011	6	1	S	b
115	11	Pain	07/2011	4	0	S	m
115	42	Pain	07/2011	5	0	S	m
115	133	Pain	07/2011	NA	NA	S	m
115	144	Pain	07/2011	4	1	S	m
116	5	Pain	07/2011	3	0	S	s
116	51	Pain	07/2011	2	0	S	s
116	69	Pain	07/2011	1	0	S	s
116	83	Pain	07/2011	1	0	S	s
117	66	Pain	07/2011	1	0	S	b
117	92	Pain	07/2011	2	0	S	b
117	123	Pain	07/2011	2	0	S	b
117	129	Pain	07/2011	6	0	S	b
136	72	Pain	07/2011	6	0	S	m
137	75	Pain	07/2011	6	1	S	s
138	71	Pain	07/2011	4	0	S	b
139	44	Pain	07/2011	3	0	S	m
139	57	Pain	07/2011	3	0	S	m
140	82	Pain	07/2011	2	0	S	s
140	131	Pain	07/2011	3	1	S	s
141	48	Pain	07/2011	3	0	S	b
141	127	Pain	07/2011	NA	NA	S	b
142	32	Pain	07/2011	3	0	S	m
142	35	Pain	07/2011	3	0	S	m
142	68	Pain	07/2011	1	0	S	m
142	92	Pain	07/2011	2	0	S	m
143	4	Pain	07/2011	2	0	S	s
143	26	Pain	07/2011	1	0	S	s
143	48	Pain	07/2011	1	0	S	s
143	60	Pain	07/2011	NA	NA	S	s
144	10	Pain	07/2011	7	3	S	b
144	13	Pain	07/2011	NA	NA	S	b
144	25	Pain	07/2011	5	0	S	b
144	118	Pain	07/2011	2	0	S	b
1	63	Pain	07/2012	4	0	O	m
2	21	Pain	07/2012	4	0	O	s
3	79	Pain	07/2012	2	0	O	b
4	36	Pain	07/2012	3	0	O	m
4	127	Pain	07/2012	NA	NA	O	m
5	29	Pain	07/2012	3	0	O	s
5	97	Pain	07/2012	3	0	O	s
6	38	Pain	07/2012	1	0	O	b
6	107	Pain	07/2012	2	0	O	b
7	52	Pain	07/2012	2	0	O	m
7	70	Pain	07/2012	5	0	O	m
7	99	Pain	07/2012	3	0	O	m
7	123	Pain	07/2012	7	0	O	m
8	2	Pain	07/2012	4	0	O	s
8	8	Pain	07/2012	3	0	O	s
8	35	Pain	07/2012	2	0	O	s
8	53	Pain	07/2012	7	0	O	s
9	5	Pain	07/2012	3	0	O	b
9	11	Pain	07/2012	4	0	O	b
9	79	Pain	07/2012	3	0	O	b
9	112	Pain	07/2012	2	0	O	b
28	142	Pain	07/2012	NA	NA	O	m
29	30	Pain	07/2012	3	0	O	s
30	46	Pain	07/2012	NA	NA	O	b
31	101	Pain	07/2012	2	0	O	m
31	129	Pain	07/2012	4	0	O	m
32	85	Pain	07/2012	3	0	O	s
33	47	Pain	07/2012	3	0	O	b
33	62	Pain	07/2012	3	0	O	b
34	44	Pain	07/2012	4	0	O	m
34	71	Pain	07/2012	1	0	O	m
34	76	Pain	07/2012	3	0	O	m
34	112	Pain	07/2012	4	0	O	m
35	19	Pain	07/2012	1	0	O	s
35	36	Pain	07/2012	2	2	O	s
35	61	Pain	07/2012	3	0	O	s
35	82	Pain	07/2012	4	0	O	s
36	26	Pain	07/2012	3	0	O	b
36	88	Pain	07/2012	3	0	O	b
36	102	Pain	07/2012	2	0	O	b
36	129	Pain	07/2012	5	5	O	b
55	19	Pain	07/2012	4	0	O	m
56	47	Pain	07/2012	1	0	O	s
57	35	Pain	07/2012	5	0	O	b
58	33	Pain	07/2012	4	0	O	m
58	62	Pain	07/2012	3	0	O	m
59	65	Pain	07/2012	2	0	O	s
60	47	Pain	07/2012	1	0	O	b
60	101	Pain	07/2012	1	0	O	b
61	100	Pain	07/2012	4	0	O	m
61	103	Pain	07/2012	3	0	O	m
61	108	Pain	07/2012	NA	NA	O	m
61	133	Pain	07/2012	5	0	O	m
62	13	Pain	07/2012	3	0	O	s
62	33	Pain	07/2012	4	0	O	s
62	131	Pain	07/2012	4	0	O	s
62	135	Pain	07/2012	3	0	O	s
63	50	Pain	07/2012	3	0	O	b
63	53	Pain	07/2012	3	0	O	b
63	86	Pain	07/2012	1	0	O	b
63	122	Pain	07/2012	4	0	O	b
82	104	Pain	07/2012	4	0	S	m
83	15	Pain	07/2012	24	65	S	s
84	41	Pain	07/2012	12	0	S	b
85	12	Pain	07/2012	16	22	S	m
85	43	Pain	07/2012	10	0	S	m
86	7	Pain	07/2012	10	0	S	s
86	122	Pain	07/2012	5	0	S	s
87	40	Pain	07/2012	9	0	S	b
87	47	Pain	07/2012	2	0	S	b
88	24	Pain	07/2012	6	0	S	m
88	29	Pain	07/2012	3	0	S	m
88	50	Pain	07/2012	6	0	S	m
88	87	Pain	07/2012	6	0	S	m
89	29	Pain	07/2012	12	0	S	s
89	67	Pain	07/2012	NA	NA	S	s
89	91	Pain	07/2012	9	0	S	s
89	135	Pain	07/2012	6	8	S	s
90	86	Pain	07/2012	1	5	S	b
90	100	Pain	07/2012	2	0	S	b
90	104	Pain	07/2012	6	0	S	b
90	139	Pain	07/2012	6	0	S	b
109	131	Pain	07/2012	8	0	S	m
110	29	Pain	07/2012	4	0	S	s
111	82	Pain	07/2012	5	6	S	b
112	31	Pain	07/2012	2	0	S	m
112	126	Pain	07/2012	5	0	S	m
113	35	Pain	07/2012	NA	NA	S	s
113	103	Pain	07/2012	2	0	S	s
114	46	Pain	07/2012	4	0	S	b
114	84	Pain	07/2012	5	9	S	b
115	11	Pain	07/2012	5	0	S	m
115	42	Pain	07/2012	5	5	S	m
115	133	Pain	07/2012	6	0	S	m
115	144	Pain	07/2012	12	46	S	m
116	5	Pain	07/2012	4	3	S	s
116	51	Pain	07/2012	1	0	S	s
116	69	Pain	07/2012	1	0	S	s
116	83	Pain	07/2012	1	0	S	s
117	66	Pain	07/2012	2	0	S	b
117	92	Pain	07/2012	4	0	S	b
117	123	Pain	07/2012	3	0	S	b
117	129	Pain	07/2012	8	0	S	b
136	72	Pain	07/2012	7	23	S	m
137	75	Pain	07/2012	8	1	S	s
138	71	Pain	07/2012	8	27	S	b
139	44	Pain	07/2012	4	0	S	m
139	57	Pain	07/2012	3	0	S	m
140	82	Pain	07/2012	5	0	S	s
140	131	Pain	07/2012	4	0	S	s
141	48	Pain	07/2012	4	0	S	b
141	127	Pain	07/2012	NA	NA	S	b
142	32	Pain	07/2012	3	0	S	m
142	35	Pain	07/2012	2	0	S	m
142	68	Pain	07/2012	1	0	S	m
142	92	Pain	07/2012	3	0	S	m
143	4	Pain	07/2012	2	0	S	s
143	26	Pain	07/2012	2	0	S	s
143	48	Pain	07/2012	2	0	S	s
143	60	Pain	07/2012	NA	NA	S	s
144	10	Pain	07/2012	8	13	S	b
144	13	Pain	07/2012	NA	NA	S	b
144	25	Pain	07/2012	6	0	S	b
144	118	Pain	07/2012	2	0	S	b
1	63	Pain	07/2013	6	0	O	m
2	21	Pain	07/2013	4	0	O	s
3	79	Pain	07/2013	3	0	O	b
4	36	Pain	07/2013	2	0	O	m
4	127	Pain	07/2013	NA	NA	O	m
5	29	Pain	07/2013	NA	NA	O	s
5	97	Pain	07/2013	4	0	O	s
6	38	Pain	07/2013	2	0	O	b
6	107	Pain	07/2013	2	0	O	b
7	52	Pain	07/2013	5	0	O	m
7	70	Pain	07/2013	7	0	O	m
7	99	Pain	07/2013	3	0	O	m
7	123	Pain	07/2013	5	0	O	m
8	2	Pain	07/2013	NA	NA	O	s
8	8	Pain	07/2013	NA	NA	O	s
8	35	Pain	07/2013	2	0	O	s
8	53	Pain	07/2013	7	0	O	s
9	5	Pain	07/2013	3	0	O	b
9	11	Pain	07/2013	3	5	O	b
9	79	Pain	07/2013	5	0	O	b
9	112	Pain	07/2013	4	0	O	b
28	142	Pain	07/2013	NA	NA	O	m
29	30	Pain	07/2013	NA	NA	O	s
30	46	Pain	07/2013	NA	NA	O	b
31	101	Pain	07/2013	NA	NA	O	m
31	129	Pain	07/2013	5	0	O	m
32	85	Pain	07/2013	2	0	O	s
33	47	Pain	07/2013	3	0	O	b
33	62	Pain	07/2013	4	0	O	b
34	44	Pain	07/2013	2	0	O	m
34	71	Pain	07/2013	NA	NA	O	m
34	76	Pain	07/2013	2	0	O	m
34	112	Pain	07/2013	3	0	O	m
35	19	Pain	07/2013	NA	NA	O	s
35	36	Pain	07/2013	1	0	O	s
35	61	Pain	07/2013	3	0	O	s
35	82	Pain	07/2013	5	0	O	s
36	26	Pain	07/2013	4	0	O	b
36	88	Pain	07/2013	4	0	O	b
36	102	Pain	07/2013	NA	NA	O	b
36	129	Pain	07/2013	7	0	O	b
55	19	Pain	07/2013	6	0	O	m
56	47	Pain	07/2013	1	0	O	s
57	35	Pain	07/2013	6	0	O	b
58	33	Pain	07/2013	3	0	O	m
58	62	Pain	07/2013	NA	NA	O	m
59	65	Pain	07/2013	NA	NA	O	s
60	47	Pain	07/2013	NA	NA	O	b
60	101	Pain	07/2013	2	0	O	b
61	100	Pain	07/2013	NA	NA	O	m
61	103	Pain	07/2013	NA	NA	O	m
61	108	Pain	07/2013	1	0	O	m
61	133	Pain	07/2013	6	0	O	m
62	13	Pain	07/2013	4	0	O	s
62	33	Pain	07/2013	5	0	O	s
62	131	Pain	07/2013	3	0	O	s
62	135	Pain	07/2013	NA	NA	O	s
63	50	Pain	07/2013	2	0	O	b
63	53	Pain	07/2013	2	0	O	b
63	86	Pain	07/2013	2	0	O	b
63	122	Pain	07/2013	4	0	O	b
82	104	Pain	07/2013	5	1	S	m
83	15	Pain	07/2013	14	63	S	s
84	41	Pain	07/2013	7	4	S	b
85	12	Pain	07/2013	10	22	S	m
85	43	Pain	07/2013	5	0	S	m
86	7	Pain	07/2013	6	4	S	s
86	122	Pain	07/2013	5	1	S	s
87	40	Pain	07/2013	NA	NA	S	b
87	47	Pain	07/2013	2	0	S	b
88	24	Pain	07/2013	4	0	S	m
88	29	Pain	07/2013	NA	NA	S	m
88	50	Pain	07/2013	8	3	S	m
88	87	Pain	07/2013	5	0	S	m
89	29	Pain	07/2013	6	0	S	s
89	67	Pain	07/2013	NA	NA	S	s
89	91	Pain	07/2013	8	5	S	s
89	135	Pain	07/2013	11	6	S	s
90	86	Pain	07/2013	10	0	S	b
90	100	Pain	07/2013	2	0	S	b
90	104	Pain	07/2013	4	0	S	b
90	139	Pain	07/2013	7	1	S	b
109	131	Pain	07/2013	5	0	S	m
110	29	Pain	07/2013	3	0	S	s
111	82	Pain	07/2013	5	11	S	b
112	31	Pain	07/2013	NA	NA	S	m
112	126	Pain	07/2013	4	0	S	m
113	35	Pain	07/2013	2	0	S	s
113	103	Pain	07/2013	3	0	S	s
114	46	Pain	07/2013	NA	NA	S	b
114	84	Pain	07/2013	5	0	S	b
115	11	Pain	07/2013	6	0	S	m
115	42	Pain	07/2013	8	0	S	m
115	133	Pain	07/2013	8	0	S	m
115	144	Pain	07/2013	8	62	S	m
116	5	Pain	07/2013	5	0	S	s
116	51	Pain	07/2013	NA	NA	S	s
116	69	Pain	07/2013	1	0	S	s
116	83	Pain	07/2013	1	0	S	s
117	66	Pain	07/2013	3	0	S	b
117	92	Pain	07/2013	5	0	S	b
117	123	Pain	07/2013	5	0	S	b
117	129	Pain	07/2013	7	0	S	b
136	72	Pain	07/2013	5	0	S	m
137	75	Pain	07/2013	5	0	S	s
138	71	Pain	07/2013	4	16	S	b
139	44	Pain	07/2013	NA	NA	S	m
139	57	Pain	07/2013	3	0	S	m
140	82	Pain	07/2013	3	0	S	s
140	131	Pain	07/2013	NA	NA	S	s
141	48	Pain	07/2013	3	0	S	b
141	127	Pain	07/2013	NA	NA	S	b
142	32	Pain	07/2013	3	0	S	m
142	35	Pain	07/2013	NA	NA	S	m
142	68	Pain	07/2013	1	0	S	m
142	92	Pain	07/2013	4	0	S	m
143	4	Pain	07/2013	2	0	S	s
143	26	Pain	07/2013	3	0	S	s
143	48	Pain	07/2013	2	0	S	s
143	60	Pain	07/2013	NA	NA	S	s
144	10	Pain	07/2013	7	0	S	b
144	13	Pain	07/2013	NA	NA	S	b
144	25	Pain	07/2013	4	0	S	b
144	118	Pain	07/2013	3	0	S	b
