# Supplementary material for: To mulch or not to mulch? Effects of gravel mulch toppings on plant establishment and development in ornamental prairie plantings
Source: PLoS One. 2017 Feb 6;12(2):e0171533. doi: 10.1371/journal.pone.0171533 (PMC5293235; doi:10.1371/journal.pone.0171533)
Supplement: S3 File — (ZIP) [file pone.0171533.s006.zip › S6_File/data_vitality_sch.txt]

FID	Pos	Name	Datum	basal	Bluetentriebe	B	M
1	7	Sch	09/2011	11	74	O	m
1	58	Sch	09/2011	7	9	O	m
1	62	Sch	09/2011	5	0	O	m
1	94	Sch	09/2011	4	0	O	m
1	138	Sch	09/2011	5	4	O	m
2	6	Sch	09/2011	6	39	O	s
2	26	Sch	09/2011	7	10	O	s
2	52	Sch	09/2011	6	4	O	s
2	117	Sch	09/2011	7	6	O	s
2	130	Sch	09/2011	5	1	O	s
3	13	Sch	09/2011	7	8	O	b
3	33	Sch	09/2011	7	17	O	b
3	61	Sch	09/2011	7	5	O	b
3	72	Sch	09/2011	6	39	O	b
3	129	Sch	09/2011	10	7	O	b
4	8	Sch	09/2011	5	0	O	m
4	29	Sch	09/2011	4	10	O	m
4	80	Sch	09/2011	7	11	O	m
4	107	Sch	09/2011	6	8	O	m
4	140	Sch	09/2011	5	5	O	m
5	2	Sch	09/2011	6	4	O	s
5	63	Sch	09/2011	9	30	O	s
5	72	Sch	09/2011	6	17	O	s
5	100	Sch	09/2011	6	5	O	s
5	141	Sch	09/2011	6	3	O	s
6	2	Sch	09/2011	10	31	O	b
6	25	Sch	09/2011	7	18	O	b
6	49	Sch	09/2011	7	18	O	b
6	111	Sch	09/2011	7	13	O	b
6	119	Sch	09/2011	8	42	O	b
7	36	Sch	09/2011	7	26	O	m
7	68	Sch	09/2011	7	17	O	m
7	81	Sch	09/2011	8	32	O	m
7	131	Sch	09/2011	7	10	O	m
7	136	Sch	09/2011	7	30	O	m
8	5	Sch	09/2011	5	0	O	s
8	27	Sch	09/2011	8	13	O	s
8	49	Sch	09/2011	6	7	O	s
8	113	Sch	09/2011	7	28	O	s
8	137	Sch	09/2011	7	46	O	s
9	37	Sch	09/2011	10	27	O	b
9	72	Sch	09/2011	10	39	O	b
9	103	Sch	09/2011	7	15	O	b
9	115	Sch	09/2011	10	27	O	b
9	129	Sch	09/2011	10	44	O	b
28	7	Sch	09/2011	9	11	O	m
28	40	Sch	09/2011	7	2	O	m
28	49	Sch	09/2011	6	1	O	m
28	125	Sch	09/2011	8	4	O	m
29	32	Sch	09/2011	10	14	O	s
29	56	Sch	09/2011	8	12	O	s
29	68	Sch	09/2011	10	16	O	s
29	110	Sch	09/2011	7	0	O	s
29	122	Sch	09/2011	5	3	O	s
30	2	Sch	09/2011	11	12	O	b
30	48	Sch	09/2011	12	15	O	b
30	74	Sch	09/2011	8	7	O	b
30	107	Sch	09/2011	12	11	O	b
30	115	Sch	09/2011	11	18	O	b
31	32	Sch	09/2011	10	3	O	m
31	53	Sch	09/2011	11	6	O	m
31	69	Sch	09/2011	8	7	O	m
31	128	Sch	09/2011	10	9	O	m
31	139	Sch	09/2011	8	7	O	m
32	2	Sch	09/2011	12	31	O	s
32	52	Sch	09/2011	7	8	O	s
32	81	Sch	09/2011	8	1	O	s
32	103	Sch	09/2011	6	6	O	s
32	142	Sch	09/2011	8	1	O	s
33	17	Sch	09/2011	9	8	O	b
33	27	Sch	09/2011	10	16	O	b
33	65	Sch	09/2011	11	10	O	b
33	103	Sch	09/2011	7	14	O	b
33	128	Sch	09/2011	10	5	O	b
34	5	Sch	09/2011	11	3	O	m
34	52	Sch	09/2011	9	2	O	m
34	88	Sch	09/2011	10	7	O	m
34	91	Sch	09/2011	9	19	O	m
34	137	Sch	09/2011	8	18	O	m
35	7	Sch	09/2011	10	14	O	s
35	21	Sch	09/2011	9	4	O	s
35	64	Sch	09/2011	8	9	O	s
35	88	Sch	09/2011	5	0	O	s
35	129	Sch	09/2011	10	9	O	s
36	6	Sch	09/2011	3	0	O	b
36	21	Sch	09/2011	10	3	O	b
36	69	Sch	09/2011	8	2	O	b
36	116	Sch	09/2011	8	11	O	b
36	137	Sch	09/2011	7	19	O	b
55	17	Sch	09/2011	10	32	O	m
55	41	Sch	09/2011	9	17	O	m
55	58	Sch	09/2011	6	5	O	m
55	110	Sch	09/2011	7	11	O	m
55	141	Sch	09/2011	6	2	O	m
56	17	Sch	09/2011	9	9	O	s
56	21	Sch	09/2011	7	21	O	s
56	35	Sch	09/2011	6	0	O	s
56	72	Sch	09/2011	7	11	O	s
56	83	Sch	09/2011	7	5	O	s
56	127	Sch	09/2011	7	27	O	s
57	2	Sch	09/2011	9	129	O	b
57	40	Sch	09/2011	8	25	O	b
57	68	Sch	09/2011	5	7	O	b
57	128	Sch	09/2011	4	4	O	b
57	139	Sch	09/2011	6	13	O	b
58	22	Sch	09/2011	5	16	O	m
58	49	Sch	09/2011	6	26	O	m
58	74	Sch	09/2011	6	1	O	m
58	116	Sch	09/2011	7	2	O	m
58	138	Sch	09/2011	8	19	O	m
59	24	Sch	09/2011	7	4	O	s
59	42	Sch	09/2011	5	9	O	s
59	96	Sch	09/2011	7	6	O	s
59	125	Sch	09/2011	4	0	O	s
59	138	Sch	09/2011	6	26	O	s
60	5	Sch	09/2011	8	28	O	b
60	29	Sch	09/2011	6	13	O	b
60	67	Sch	09/2011	6	22	O	b
60	107	Sch	09/2011	7	17	O	b
60	140	Sch	09/2011	8	12	O	b
61	14	Sch	09/2011	7	23	O	m
61	44	Sch	09/2011	6	3	O	m
61	74	Sch	09/2011	6	15	O	m
61	104	Sch	09/2011	5	5	O	m
61	141	Sch	09/2011	6	4	O	m
62	11	Sch	09/2011	6	4	O	s
62	51	Sch	09/2011	4	10	O	s
62	84	Sch	09/2011	4	0	O	s
62	102	Sch	09/2011	5	0	O	s
62	143	Sch	09/2011	8	63	O	s
63	17	Sch	09/2011	8	17	O	b
63	65	Sch	09/2011	7	5	O	b
63	100	Sch	09/2011	4	2	O	b
63	115	Sch	09/2011	8	12	O	b
63	121	Sch	09/2011	6	3	O	b
82	22	Sch	09/2011	7	15	S	m
82	52	Sch	09/2011	8	28	S	m
82	64	Sch	09/2011	12	35	S	m
82	109	Sch	09/2011	9	23	S	m
82	137	Sch	09/2011	9	23	S	m
83	8	Sch	09/2011	7	23	S	s
83	63	Sch	09/2011	7	28	S	s
83	82	Sch	09/2011	8	17	S	s
83	104	Sch	09/2011	10	39	S	s
83	138	Sch	09/2011	10	19	S	s
84	34	Sch	09/2011	9	26	S	b
84	59	Sch	09/2011	8	23	S	b
84	90	Sch	09/2011	5	6	S	b
84	99	Sch	09/2011	10	51	S	b
84	137	Sch	09/2011	11	40	S	b
85	8	Sch	09/2011	8	14	S	m
85	38	Sch	09/2011	4	9	S	m
85	70	Sch	09/2011	12	64	S	m
85	99	Sch	09/2011	8	32	S	m
85	131	Sch	09/2011	9	23	S	m
86	5	Sch	09/2011	12	29	S	s
86	49	Sch	09/2011	10	54	S	s
86	75	Sch	09/2011	12	72	S	s
86	113	Sch	09/2011	9	37	S	s
86	140	Sch	09/2011	10	22	S	s
87	46	Sch	09/2011	12	34	S	b
87	55	Sch	09/2011	11	24	S	b
87	98	Sch	09/2011	6	8	S	b
87	118	Sch	09/2011	9	29	S	b
87	139	Sch	09/2011	10	14	S	b
88	7	Sch	09/2011	8	18	S	m
88	56	Sch	09/2011	10	19	S	m
88	82	Sch	09/2011	8	37	S	m
88	90	Sch	09/2011	10	33	S	m
88	125	Sch	09/2011	11	16	S	m
89	39	Sch	09/2011	11	23	S	s
89	52	Sch	09/2011	13	31	S	s
89	109	Sch	09/2011	9	26	S	s
89	113	Sch	09/2011	11	37	S	s
89	142	Sch	09/2011	7	58	S	s
90	2	Sch	09/2011	11	26	S	b
90	8	Sch	09/2011	11	68	S	b
90	64	Sch	09/2011	10	31	S	b
90	72	Sch	09/2011	9	11	S	b
90	91	Sch	09/2011	5	3	S	b
109	11	Sch	09/2011	9	48	S	m
109	29	Sch	09/2011	9	55	S	m
109	88	Sch	09/2011	9	25	S	m
109	98	Sch	09/2011	8	16	S	m
109	126	Sch	09/2011	6	41	S	m
110	25	Sch	09/2011	10	45	S	s
110	36	Sch	09/2011	10	36	S	s
110	107	Sch	09/2011	11	48	S	s
110	128	Sch	09/2011	6	35	S	s
110	143	Sch	09/2011	6	31	S	s
111	3	Sch	09/2011	8	45	S	b
111	28	Sch	09/2011	8	34	S	b
111	80	Sch	09/2011	10	43	S	b
111	103	Sch	09/2011	9	49	S	b
111	142	Sch	09/2011	11	95	S	b
112	32	Sch	09/2011	10	35	S	m
112	40	Sch	09/2011	10	25	S	m
112	66	Sch	09/2011	9	32	S	m
112	93	Sch	09/2011	10	41	S	m
112	138	Sch	09/2011	10	48	S	m
113	19	Sch	09/2011	11	49	S	s
113	24	Sch	09/2011	7	18	S	s
113	94	Sch	09/2011	9	29	S	s
113	120	Sch	09/2011	6	20	S	s
113	140	Sch	09/2011	9	36	S	s
114	23	Sch	09/2011	7	22	S	b
114	48	Sch	09/2011	8	56	S	b
114	62	Sch	09/2011	4	10	S	b
114	83	Sch	09/2011	8	41	S	b
114	138	Sch	09/2011	6	32	S	b
115	47	Sch	09/2011	7	7	S	m
115	66	Sch	09/2011	8	19	S	m
115	96	Sch	09/2011	6	17	S	m
115	102	Sch	09/2011	7	0	S	m
115	141	Sch	09/2011	12	71	S	m
116	8	Sch	09/2011	8	25	S	s
116	14	Sch	09/2011	6	24	S	s
116	17	Sch	09/2011	5	30	S	s
116	22	Sch	09/2011	8	45	S	s
116	35	Sch	09/2011	5	14	S	s
117	2	Sch	09/2011	8	32	S	b
117	13	Sch	09/2011	8	36	S	b
117	35	Sch	09/2011	5	20	S	b
117	72	Sch	09/2011	6	54	S	b
117	140	Sch	09/2011	8	85	S	b
136	13	Sch	09/2011	9	13	S	m
136	37	Sch	09/2011	7	18	S	m
136	48	Sch	09/2011	11	29	S	m
136	104	Sch	09/2011	6	5	S	m
136	114	Sch	09/2011	7	6	S	m
137	40	Sch	09/2011	11	67	S	s
137	63	Sch	09/2011	8	35	S	s
137	100	Sch	09/2011	12	45	S	s
137	122	Sch	09/2011	8	37	S	s
137	144	Sch	09/2011	11	19	S	s
138	10	Sch	09/2011	6	13	S	b
138	15	Sch	09/2011	13	60	S	b
138	64	Sch	09/2011	12	82	S	b
138	92	Sch	09/2011	7	4	S	b
138	121	Sch	09/2011	18	95	S	b
139	8	Sch	09/2011	9	22	S	m
139	61	Sch	09/2011	7	16	S	m
139	74	Sch	09/2011	5	5	S	m
139	95	Sch	09/2011	11	43	S	m
139	138	Sch	09/2011	11	24	S	m
140	15	Sch	09/2011	8	13	S	s
140	23	Sch	09/2011	12	50	S	s
140	51	Sch	09/2011	10	22	S	s
140	105	Sch	09/2011	8	12	S	s
140	135	Sch	09/2011	12	62	S	s
141	44	Sch	09/2011	11	45	S	b
141	71	Sch	09/2011	9	11	S	b
141	96	Sch	09/2011	9	20	S	b
141	125	Sch	09/2011	8	13	S	b
141	138	Sch	09/2011	10	0	S	b
142	15	Sch	09/2011	12	51	S	m
142	33	Sch	09/2011	8	22	S	m
142	56	Sch	09/2011	6	11	S	m
142	76	Sch	09/2011	8	24	S	m
142	129	Sch	09/2011	13	64	S	m
143	3	Sch	09/2011	10	31	S	s
143	27	Sch	09/2011	11	61	S	s
143	72	Sch	09/2011	11	21	S	s
143	79	Sch	09/2011	7	41	S	s
143	127	Sch	09/2011	9	6	S	s
144	9	Sch	09/2011	3	1	S	b
144	30	Sch	09/2011	8	10	S	b
144	56	Sch	09/2011	11	39	S	b
144	113	Sch	09/2011	9	10	S	b
144	144	Sch	09/2011	16	71	S	b
1	7	Sch	09/2012	16	4	O	m
1	58	Sch	09/2012	11	7	O	m
1	62	Sch	09/2012	5	0	O	m
1	94	Sch	09/2012	6	0	O	m
1	138	Sch	09/2012	7	4	O	m
2	6	Sch	09/2012	12	55	O	s
2	26	Sch	09/2012	13	3	O	s
2	52	Sch	09/2012	12	14	O	s
2	117	Sch	09/2012	10	7	O	s
2	130	Sch	09/2012	11	14	O	s
3	13	Sch	09/2012	10	25	O	b
3	33	Sch	09/2012	11	31	O	b
3	61	Sch	09/2012	12	5	O	b
3	72	Sch	09/2012	12	39	O	b
3	129	Sch	09/2012	15	23	O	b
4	8	Sch	09/2012	7	1	O	m
4	29	Sch	09/2012	11	20	O	m
4	80	Sch	09/2012	12	29	O	m
4	107	Sch	09/2012	9	4	O	m
4	140	Sch	09/2012	13	13	O	m
5	2	Sch	09/2012	12	8	O	s
5	63	Sch	09/2012	14	31	O	s
5	72	Sch	09/2012	9	25	O	s
5	100	Sch	09/2012	14	14	O	s
5	141	Sch	09/2012	12	16	O	s
6	2	Sch	09/2012	14	71	O	b
6	25	Sch	09/2012	13	18	O	b
6	49	Sch	09/2012	13	22	O	b
6	111	Sch	09/2012	11	9	O	b
6	119	Sch	09/2012	16	51	O	b
7	36	Sch	09/2012	14	55	O	m
7	68	Sch	09/2012	12	40	O	m
7	81	Sch	09/2012	13	41	O	m
7	131	Sch	09/2012	15	40	O	m
7	136	Sch	09/2012	12	36	O	m
8	5	Sch	09/2012	11	0	O	s
8	27	Sch	09/2012	17	36	O	s
8	49	Sch	09/2012	11	14	O	s
8	113	Sch	09/2012	11	46	O	s
8	137	Sch	09/2012	16	81	O	s
9	37	Sch	09/2012	9	33	O	b
9	72	Sch	09/2012	16	81	O	b
9	103	Sch	09/2012	11	28	O	b
9	115	Sch	09/2012	12	88	O	b
9	129	Sch	09/2012	13	47	O	b
28	7	Sch	09/2012	12	39	O	m
28	40	Sch	09/2012	11	0	O	m
28	49	Sch	09/2012	7	0	O	m
28	125	Sch	09/2012	11	6	O	m
29	32	Sch	09/2012	10	16	O	s
29	56	Sch	09/2012	15	15	O	s
29	68	Sch	09/2012	14	9	O	s
29	110	Sch	09/2012	7	0	O	s
29	122	Sch	09/2012	8	1	O	s
30	2	Sch	09/2012	11	48	O	b
30	48	Sch	09/2012	13	33	O	b
30	74	Sch	09/2012	10	21	O	b
30	107	Sch	09/2012	10	27	O	b
30	115	Sch	09/2012	12	33	O	b
31	32	Sch	09/2012	12	19	O	m
31	53	Sch	09/2012	14	32	O	m
31	69	Sch	09/2012	9	9	O	m
31	128	Sch	09/2012	17	35	O	m
31	139	Sch	09/2012	13	7	O	m
32	2	Sch	09/2012	15	39	O	s
32	52	Sch	09/2012	11	9	O	s
32	81	Sch	09/2012	11	3	O	s
32	103	Sch	09/2012	13	16	O	s
32	142	Sch	09/2012	10	0	O	s
33	17	Sch	09/2012	13	21	O	b
33	27	Sch	09/2012	9	15	O	b
33	65	Sch	09/2012	13	8	O	b
33	103	Sch	09/2012	11	15	O	b
33	128	Sch	09/2012	12	1	O	b
34	5	Sch	09/2012	11	1	O	m
34	52	Sch	09/2012	10	1	O	m
34	88	Sch	09/2012	12	4	O	m
34	91	Sch	09/2012	11	2	O	m
34	137	Sch	09/2012	14	41	O	m
35	7	Sch	09/2012	15	37	O	s
35	21	Sch	09/2012	9	3	O	s
35	64	Sch	09/2012	14	27	O	s
35	88	Sch	09/2012	18	7	O	s
35	129	Sch	09/2012	11	22	O	s
36	6	Sch	09/2012	6	0	O	b
36	21	Sch	09/2012	14	19	O	b
36	69	Sch	09/2012	12	6	O	b
36	116	Sch	09/2012	12	27	O	b
36	137	Sch	09/2012	15	52	O	b
55	17	Sch	09/2012	15	29	O	m
55	41	Sch	09/2012	10	8	O	m
55	58	Sch	09/2012	9	1	O	m
55	110	Sch	09/2012	11	7	O	m
55	141	Sch	09/2012	11	0	O	m
56	17	Sch	09/2012	12	17	O	s
56	21	Sch	09/2012	14	50	O	s
56	35	Sch	09/2012	12	0	O	s
56	72	Sch	09/2012	12	2	O	s
56	83	Sch	09/2012	14	5	O	s
56	127	Sch	09/2012	14	27	O	s
57	2	Sch	09/2012	18	212	O	b
57	40	Sch	09/2012	14	76	O	b
57	68	Sch	09/2012	10	17	O	b
57	128	Sch	09/2012	6	2	O	b
57	139	Sch	09/2012	13	44	O	b
58	22	Sch	09/2012	11	2	O	m
58	49	Sch	09/2012	11	42	O	m
58	74	Sch	09/2012	8	1	O	m
58	116	Sch	09/2012	12	7	O	m
58	138	Sch	09/2012	15	21	O	m
59	24	Sch	09/2012	12	13	O	s
59	42	Sch	09/2012	9	5	O	s
59	96	Sch	09/2012	12	10	O	s
59	125	Sch	09/2012	11	9	O	s
59	138	Sch	09/2012	12	33	O	s
60	5	Sch	09/2012	12	41	O	b
60	29	Sch	09/2012	11	13	O	b
60	67	Sch	09/2012	13	53	O	b
60	107	Sch	09/2012	10	25	O	b
60	140	Sch	09/2012	8	10	O	b
61	14	Sch	09/2012	13	46	O	m
61	44	Sch	09/2012	9	6	O	m
61	74	Sch	09/2012	10	16	O	m
61	104	Sch	09/2012	16	12	O	m
61	141	Sch	09/2012	15	19	O	m
62	11	Sch	09/2012	11	15	O	s
62	51	Sch	09/2012	13	22	O	s
62	84	Sch	09/2012	2	0	O	s
62	102	Sch	09/2012	7	0	O	s
62	143	Sch	09/2012	19	125	O	s
63	17	Sch	09/2012	14	28	O	b
63	65	Sch	09/2012	12	12	O	b
63	100	Sch	09/2012	NA	NA	O	b
63	115	Sch	09/2012	9	11	O	b
63	121	Sch	09/2012	11	9	O	b
82	22	Sch	09/2012	13	51	S	m
82	52	Sch	09/2012	14	17	S	m
82	64	Sch	09/2012	16	114	S	m
82	109	Sch	09/2012	14	31	S	m
82	137	Sch	09/2012	12	51	S	m
83	8	Sch	09/2012	9	39	S	s
83	63	Sch	09/2012	13	14	S	s
83	82	Sch	09/2012	14	21	S	s
83	104	Sch	09/2012	15	56	S	s
83	138	Sch	09/2012	17	43	S	s
84	34	Sch	09/2012	10	26	S	b
84	59	Sch	09/2012	11	28	S	b
84	90	Sch	09/2012	11	32	S	b
84	99	Sch	09/2012	12	71	S	b
84	137	Sch	09/2012	17	56	S	b
85	8	Sch	09/2012	13	27	S	m
85	38	Sch	09/2012	12	13	S	m
85	70	Sch	09/2012	18	124	S	m
85	99	Sch	09/2012	16	54	S	m
85	131	Sch	09/2012	15	35	S	m
86	5	Sch	09/2012	15	51	S	s
86	49	Sch	09/2012	15	113	S	s
86	75	Sch	09/2012	15	118	S	s
86	113	Sch	09/2012	16	120	S	s
86	140	Sch	09/2012	14	55	S	s
87	46	Sch	09/2012	14	68	S	b
87	55	Sch	09/2012	12	51	S	b
87	98	Sch	09/2012	9	23	S	b
87	118	Sch	09/2012	14	96	S	b
87	139	Sch	09/2012	14	58	S	b
88	7	Sch	09/2012	12	45	S	m
88	56	Sch	09/2012	14	51	S	m
88	82	Sch	09/2012	17	67	S	m
88	90	Sch	09/2012	13	113	S	m
88	125	Sch	09/2012	10	14	S	m
89	39	Sch	09/2012	12	42	S	s
89	52	Sch	09/2012	17	73	S	s
89	109	Sch	09/2012	16	87	S	s
89	113	Sch	09/2012	15	148	S	s
89	142	Sch	09/2012	14	146	S	s
90	2	Sch	09/2012	11	50	S	b
90	8	Sch	09/2012	15	124	S	b
90	64	Sch	09/2012	13	82	S	b
90	72	Sch	09/2012	12	31	S	b
90	91	Sch	09/2012	7	14	S	b
109	11	Sch	09/2012	13	41	S	m
109	29	Sch	09/2012	15	44	S	m
109	88	Sch	09/2012	13	52	S	m
109	98	Sch	09/2012	14	29	S	m
109	126	Sch	09/2012	9	55	S	m
110	25	Sch	09/2012	16	43	S	s
110	36	Sch	09/2012	12	36	S	s
110	107	Sch	09/2012	20	71	S	s
110	128	Sch	09/2012	11	46	S	s
110	143	Sch	09/2012	9	45	S	s
111	3	Sch	09/2012	14	88	S	b
111	28	Sch	09/2012	9	68	S	b
111	80	Sch	09/2012	13	77	S	b
111	103	Sch	09/2012	16	78	S	b
111	142	Sch	09/2012	14	136	S	b
112	32	Sch	09/2012	12	78	S	m
112	40	Sch	09/2012	12	47	S	m
112	66	Sch	09/2012	12	69	S	m
112	93	Sch	09/2012	11	58	S	m
112	138	Sch	09/2012	15	70	S	m
113	19	Sch	09/2012	14	109	S	s
113	24	Sch	09/2012	11	37	S	s
113	94	Sch	09/2012	15	55	S	s
113	120	Sch	09/2012	12	39	S	s
113	140	Sch	09/2012	11	39	S	s
114	23	Sch	09/2012	11	22	S	b
114	48	Sch	09/2012	12	108	S	b
114	62	Sch	09/2012	10	86	S	b
114	83	Sch	09/2012	12	86	S	b
114	138	Sch	09/2012	9	49	S	b
115	47	Sch	09/2012	10	22	S	m
115	66	Sch	09/2012	12	48	S	m
115	96	Sch	09/2012	8	38	S	m
115	102	Sch	09/2012	11	6	S	m
115	141	Sch	09/2012	23	128	S	m
116	8	Sch	09/2012	12	48	S	s
116	14	Sch	09/2012	13	72	S	s
116	17	Sch	09/2012	8	73	S	s
116	22	Sch	09/2012	13	58	S	s
116	35	Sch	09/2012	10	43	S	s
117	2	Sch	09/2012	13	15	S	b
117	13	Sch	09/2012	15	69	S	b
117	35	Sch	09/2012	8	37	S	b
117	72	Sch	09/2012	11	57	S	b
117	140	Sch	09/2012	13	73	S	b
136	13	Sch	09/2012	10	46	S	m
136	37	Sch	09/2012	14	26	S	m
136	48	Sch	09/2012	12	69	S	m
136	104	Sch	09/2012	6	13	S	m
136	114	Sch	09/2012	9	13	S	m
137	40	Sch	09/2012	13	94	S	s
137	63	Sch	09/2012	12	55	S	s
137	100	Sch	09/2012	14	98	S	s
137	122	Sch	09/2012	10	45	S	s
137	144	Sch	09/2012	15	58	S	s
138	10	Sch	09/2012	9	24	S	b
138	15	Sch	09/2012	14	64	S	b
138	64	Sch	09/2012	11	92	S	b
138	92	Sch	09/2012	9	25	S	b
138	121	Sch	09/2012	20	169	S	b
139	8	Sch	09/2012	12	35	S	m
139	61	Sch	09/2012	11	42	S	m
139	74	Sch	09/2012	5	10	S	m
139	95	Sch	09/2012	12	88	S	m
139	138	Sch	09/2012	19	68	S	m
140	15	Sch	09/2012	13	33	S	s
140	23	Sch	09/2012	15	83	S	s
140	51	Sch	09/2012	12	41	S	s
140	105	Sch	09/2012	10	36	S	s
140	135	Sch	09/2012	15	89	S	s
141	44	Sch	09/2012	13	121	S	b
141	71	Sch	09/2012	4	6	S	b
141	96	Sch	09/2012	10	39	S	b
141	125	Sch	09/2012	8	19	S	b
141	138	Sch	09/2012	11	1	S	b
142	15	Sch	09/2012	11	75	S	m
142	33	Sch	09/2012	13	56	S	m
142	56	Sch	09/2012	11	29	S	m
142	76	Sch	09/2012	8	33	S	m
142	129	Sch	09/2012	15	103	S	m
143	3	Sch	09/2012	15	103	S	s
143	27	Sch	09/2012	13	157	S	s
143	72	Sch	09/2012	11	76	S	s
143	79	Sch	09/2012	14	109	S	s
143	127	Sch	09/2012	8	8	S	s
144	9	Sch	09/2012	4	3	S	b
144	30	Sch	09/2012	11	56	S	b
144	56	Sch	09/2012	14	65	S	b
144	113	Sch	09/2012	8	31	S	b
144	144	Sch	09/2012	14	107	S	b
1	7	Sch	09/2013	19	61	O	m
1	58	Sch	09/2013	7	0	O	m
1	62	Sch	09/2013	5	0	O	m
1	94	Sch	09/2013	6	0	O	m
1	138	Sch	09/2013	8	3	O	m
2	6	Sch	09/2013	13	71	O	s
2	26	Sch	09/2013	10	0	O	s
2	52	Sch	09/2013	12	0	O	s
2	117	Sch	09/2013	5	0	O	s
2	130	Sch	09/2013	13	2	O	s
3	13	Sch	09/2013	7	13	O	b
3	33	Sch	09/2013	12	25	O	b
3	61	Sch	09/2013	13	3	O	b
3	72	Sch	09/2013	9	21	O	b
3	129	Sch	09/2013	15	7	O	b
4	8	Sch	09/2013	5	3	O	m
4	29	Sch	09/2013	8	0	O	m
4	80	Sch	09/2013	13	16	O	m
4	107	Sch	09/2013	11	1	O	m
4	140	Sch	09/2013	NA	NA	O	m
5	2	Sch	09/2013	11	6	O	s
5	63	Sch	09/2013	14	8	O	s
5	72	Sch	09/2013	7	20	O	s
5	100	Sch	09/2013	11	5	O	s
5	141	Sch	09/2013	10	9	O	s
6	2	Sch	09/2013	14	56	O	b
6	25	Sch	09/2013	12	0	O	b
6	49	Sch	09/2013	9	7	O	b
6	111	Sch	09/2013	11	3	O	b
6	119	Sch	09/2013	11	27	O	b
7	36	Sch	09/2013	11	52	O	m
7	68	Sch	09/2013	10	15	O	m
7	81	Sch	09/2013	14	29	O	m
7	131	Sch	09/2013	NA	NA	O	m
7	136	Sch	09/2013	14	36	O	m
8	5	Sch	09/2013	7	0	O	s
8	27	Sch	09/2013	15	31	O	s
8	49	Sch	09/2013	11	1	O	s
8	113	Sch	09/2013	11	0	O	s
8	137	Sch	09/2013	11	36	O	s
9	37	Sch	09/2013	14	26	O	b
9	72	Sch	09/2013	11	59	O	b
9	103	Sch	09/2013	11	9	O	b
9	115	Sch	09/2013	11	55	O	b
9	129	Sch	09/2013	12	58	O	b
28	7	Sch	09/2013	16	75	O	m
28	40	Sch	09/2013	10	0	O	m
28	49	Sch	09/2013	6	2	O	m
28	125	Sch	09/2013	10	0	O	m
29	32	Sch	09/2013	10	48	O	s
29	56	Sch	09/2013	10	NA	O	s
29	68	Sch	09/2013	10	3	O	s
29	110	Sch	09/2013	9	0	O	s
29	122	Sch	09/2013	5	0	O	s
30	2	Sch	09/2013	9	50	O	b
30	48	Sch	09/2013	11	19	O	b
30	74	Sch	09/2013	10	5	O	b
30	107	Sch	09/2013	11	4	O	b
30	115	Sch	09/2013	12	29	O	b
31	32	Sch	09/2013	13	15	O	m
31	53	Sch	09/2013	11	3	O	m
31	69	Sch	09/2013	8	9	O	m
31	128	Sch	09/2013	11	5	O	m
31	139	Sch	09/2013	10	2	O	m
32	2	Sch	09/2013	13	25	O	s
32	52	Sch	09/2013	10	20	O	s
32	81	Sch	09/2013	7	0	O	s
32	103	Sch	09/2013	11	4	O	s
32	142	Sch	09/2013	8	4	O	s
33	17	Sch	09/2013	12	9	O	b
33	27	Sch	09/2013	11	12	O	b
33	65	Sch	09/2013	12	11	O	b
33	103	Sch	09/2013	11	13	O	b
33	128	Sch	09/2013	9	0	O	b
34	5	Sch	09/2013	8	0	O	m
34	52	Sch	09/2013	7	0	O	m
34	88	Sch	09/2013	8	0	O	m
34	91	Sch	09/2013	10	0	O	m
34	137	Sch	09/2013	12	45	O	m
35	7	Sch	09/2013	13	48	O	s
35	21	Sch	09/2013	7	2	O	s
35	64	Sch	09/2013	8	21	O	s
35	88	Sch	09/2013	9	19	O	s
35	129	Sch	09/2013	7	16	O	s
36	6	Sch	09/2013	2	0	O	b
36	21	Sch	09/2013	15	7	O	b
36	69	Sch	09/2013	10	17	O	b
36	116	Sch	09/2013	10	48	O	b
36	137	Sch	09/2013	17	71	O	b
55	17	Sch	09/2013	NA	NA	O	m
55	41	Sch	09/2013	12	0	O	m
55	58	Sch	09/2013	7	0	O	m
55	110	Sch	09/2013	14	6	O	m
55	141	Sch	09/2013	12	0	O	m
56	17	Sch	09/2013	13	2	O	s
56	21	Sch	09/2013	10	28	O	s
56	35	Sch	09/2013	11	1	O	s
56	72	Sch	09/2013	10	0	O	s
56	83	Sch	09/2013	11	0	O	s
56	127	Sch	09/2013	12	15	O	s
57	2	Sch	09/2013	18	123	O	b
57	40	Sch	09/2013	18	38	O	b
57	68	Sch	09/2013	10	7	O	b
57	128	Sch	09/2013	4	0	O	b
57	139	Sch	09/2013	12	11	O	b
58	22	Sch	09/2013	11	2	O	m
58	49	Sch	09/2013	12	23	O	m
58	74	Sch	09/2013	10	0	O	m
58	116	Sch	09/2013	9	5	O	m
58	138	Sch	09/2013	11	0	O	m
59	24	Sch	09/2013	13	12	O	s
59	42	Sch	09/2013	11	0	O	s
59	96	Sch	09/2013	13	11	O	s
59	125	Sch	09/2013	4	0	O	s
59	138	Sch	09/2013	15	26	O	s
60	5	Sch	09/2013	11	24	O	b
60	29	Sch	09/2013	9	21	O	b
60	67	Sch	09/2013	12	29	O	b
60	107	Sch	09/2013	9	22	O	b
60	140	Sch	09/2013	9	11	O	b
61	14	Sch	09/2013	15	31	O	m
61	44	Sch	09/2013	7	4	O	m
61	74	Sch	09/2013	8	0	O	m
61	104	Sch	09/2013	NA	NA	O	m
61	141	Sch	09/2013	11	17	O	m
62	11	Sch	09/2013	10	11	O	s
62	51	Sch	09/2013	13	24	O	s
62	84	Sch	09/2013	NA	NA	O	s
62	102	Sch	09/2013	5	0	O	s
62	143	Sch	09/2013	20	127	O	s
63	17	Sch	09/2013	16	34	O	b
63	65	Sch	09/2013	13	17	O	b
63	100	Sch	09/2013	4	0	O	b
63	115	Sch	09/2013	8	4	O	b
63	121	Sch	09/2013	4	13	O	b
82	22	Sch	09/2013	13	41	S	m
82	52	Sch	09/2013	13	5	S	m
82	64	Sch	09/2013	13	107	S	m
82	109	Sch	09/2013	13	18	S	m
82	137	Sch	09/2013	16	23	S	m
83	8	Sch	09/2013	17	35	S	s
83	63	Sch	09/2013	8	11	S	s
83	82	Sch	09/2013	12	11	S	s
83	104	Sch	09/2013	14	36	S	s
83	138	Sch	09/2013	15	33	S	s
84	34	Sch	09/2013	9	25	S	b
84	59	Sch	09/2013	11	23	S	b
84	90	Sch	09/2013	9	10	S	b
84	99	Sch	09/2013	14	47	S	b
84	137	Sch	09/2013	13	38	S	b
85	8	Sch	09/2013	14	23	S	m
85	38	Sch	09/2013	7	2	S	m
85	70	Sch	09/2013	18	39	S	m
85	99	Sch	09/2013	12	32	S	m
85	131	Sch	09/2013	14	24	S	m
86	5	Sch	09/2013	17	41	S	s
86	49	Sch	09/2013	13	44	S	s
86	75	Sch	09/2013	17	93	S	s
86	113	Sch	09/2013	16	91	S	s
86	140	Sch	09/2013	18	57	S	s
87	46	Sch	09/2013	17	81	S	b
87	55	Sch	09/2013	16	34	S	b
87	98	Sch	09/2013	13	13	S	b
87	118	Sch	09/2013	15	61	S	b
87	139	Sch	09/2013	15	29	S	b
88	7	Sch	09/2013	12	59	S	m
88	56	Sch	09/2013	NA	NA	S	m
88	82	Sch	09/2013	17	79	S	m
88	90	Sch	09/2013	17	83	S	m
88	125	Sch	09/2013	9	5	S	m
89	39	Sch	09/2013	10	26	S	s
89	52	Sch	09/2013	12	57	S	s
89	109	Sch	09/2013	19	92	S	s
89	113	Sch	09/2013	21	158	S	s
89	142	Sch	09/2013	13	147	S	s
90	2	Sch	09/2013	15	22	S	b
90	8	Sch	09/2013	13	71	S	b
90	64	Sch	09/2013	14	43	S	b
90	72	Sch	09/2013	16	26	S	b
90	91	Sch	09/2013	8	21	S	b
109	11	Sch	09/2013	12	54	S	m
109	29	Sch	09/2013	12	19	S	m
109	88	Sch	09/2013	17	41	S	m
109	98	Sch	09/2013	12	13	S	m
109	126	Sch	09/2013	11	12	S	m
110	25	Sch	09/2013	20	25	S	s
110	36	Sch	09/2013	20	22	S	s
110	107	Sch	09/2013	15	16	S	s
110	128	Sch	09/2013	16	6	S	s
110	143	Sch	09/2013	12	25	S	s
111	3	Sch	09/2013	16	103	S	b
111	28	Sch	09/2013	14	33	S	b
111	80	Sch	09/2013	14	51	S	b
111	103	Sch	09/2013	15	37	S	b
111	142	Sch	09/2013	21	108	S	b
112	32	Sch	09/2013	14	65	S	m
112	40	Sch	09/2013	15	3	S	m
112	66	Sch	09/2013	19	62	S	m
112	93	Sch	09/2013	20	37	S	m
112	138	Sch	09/2013	15	32	S	m
113	19	Sch	09/2013	20	58	S	s
113	24	Sch	09/2013	14	32	S	s
113	94	Sch	09/2013	20	37	S	s
113	120	Sch	09/2013	13	25	S	s
113	140	Sch	09/2013	16	28	S	s
114	23	Sch	09/2013	11	20	S	b
114	48	Sch	09/2013	15	63	S	b
114	62	Sch	09/2013	15	78	S	b
114	83	Sch	09/2013	17	53	S	b
114	138	Sch	09/2013	11	37	S	b
115	47	Sch	09/2013	10	26	S	m
115	66	Sch	09/2013	16	38	S	m
115	96	Sch	09/2013	14	107	S	m
115	102	Sch	09/2013	16	7	S	m
115	141	Sch	09/2013	21	109	S	m
116	8	Sch	09/2013	10	26	S	s
116	14	Sch	09/2013	16	51	S	s
116	17	Sch	09/2013	12	48	S	s
116	22	Sch	09/2013	13	38	S	s
116	35	Sch	09/2013	12	34	S	s
117	2	Sch	09/2013	11	6	S	b
117	13	Sch	09/2013	17	54	S	b
117	35	Sch	09/2013	13	41	S	b
117	72	Sch	09/2013	14	58	S	b
117	140	Sch	09/2013	13	79	S	b
136	13	Sch	09/2013	12	37	S	m
136	37	Sch	09/2013	12	23	S	m
136	48	Sch	09/2013	16	34	S	m
136	104	Sch	09/2013	11	3	S	m
136	114	Sch	09/2013	12	2	S	m
137	40	Sch	09/2013	15	46	S	s
137	63	Sch	09/2013	16	42	S	s
137	100	Sch	09/2013	16	49	S	s
137	122	Sch	09/2013	13	15	S	s
137	144	Sch	09/2013	14	45	S	s
138	10	Sch	09/2013	14	29	S	b
138	15	Sch	09/2013	12	41	S	b
138	64	Sch	09/2013	14	36	S	b
138	92	Sch	09/2013	13	16	S	b
138	121	Sch	09/2013	19	97	S	b
139	8	Sch	09/2013	12	25	S	m
139	61	Sch	09/2013	15	33	S	m
139	74	Sch	09/2013	8	13	S	m
139	95	Sch	09/2013	13	69	S	m
139	138	Sch	09/2013	17	68	S	m
140	15	Sch	09/2013	16	34	S	s
140	23	Sch	09/2013	15	102	S	s
140	51	Sch	09/2013	13	44	S	s
140	105	Sch	09/2013	12	31	S	s
140	135	Sch	09/2013	17	95	S	s
141	44	Sch	09/2013	19	123	S	b
141	71	Sch	09/2013	9	3	S	b
141	96	Sch	09/2013	13	21	S	b
141	125	Sch	09/2013	10	19	S	b
141	138	Sch	09/2013	16	1	S	b
142	15	Sch	09/2013	16	51	S	m
142	33	Sch	09/2013	13	46	S	m
142	56	Sch	09/2013	11	23	S	m
142	76	Sch	09/2013	15	37	S	m
142	129	Sch	09/2013	16	74	S	m
143	3	Sch	09/2013	18	75	S	s
143	27	Sch	09/2013	15	93	S	s
143	72	Sch	09/2013	17	63	S	s
143	79	Sch	09/2013	16	68	S	s
143	127	Sch	09/2013	6	5	S	s
144	9	Sch	09/2013	4	2	S	b
144	30	Sch	09/2013	16	76	S	b
144	56	Sch	09/2013	18	72	S	b
144	113	Sch	09/2013	10	31	S	b
144	144	Sch	09/2013	22	123	S	b
