# Supplementary material for: To mulch or not to mulch? Effects of gravel mulch toppings on plant establishment and development in ornamental prairie plantings
Source: PLoS One. 2017 Feb 6;12(2):e0171533. doi: 10.1371/journal.pone.0171533 (PMC5293235; doi:10.1371/journal.pone.0171533)
Supplement: S3 File — (ZIP) [file pone.0171533.s006.zip › S6_File/data_vitality_somi.txt]

FID	Pos	Name	Datum	basal	Bluetentriebe	B	M
1	44	Somi	09/2011	14	4	O	m
2	63	Somi	09/2011	1	1	O	s
3	118	Somi	09/2011	12	7	O	b
4	78	Somi	09/2011	11	5	O	m
4	102	Somi	09/2011	5	2	O	m
5	36	Somi	09/2011	12	12	O	s
5	53	Somi	09/2011	0	0	O	s
6	80	Somi	09/2011	9	10	O	b
6	127	Somi	09/2011	5	7	O	b
7	15	Somi	09/2011	2	1	O	m
7	47	Somi	09/2011	3	3	O	m
7	135	Somi	09/2011	3	2	O	m
8	12	Somi	09/2011	8	4	O	s
8	82	Somi	09/2011	0	0	O	s
8	101	Somi	09/2011	5	7	O	s
9	25	Somi	09/2011	1	1	O	b
9	47	Somi	09/2011	7	3	O	b
9	52	Somi	09/2011	20	13	O	b
29	75	Somi	09/2011	4	4	O	s
30	28	Somi	09/2011	16	6	O	b
31	36	Somi	09/2011	1	1	O	m
31	59	Somi	09/2011	8	5	O	m
32	78	Somi	09/2011	7	2	O	s
32	108	Somi	09/2011	12	15	O	s
33	85	Somi	09/2011	5	2	O	b
33	99	Somi	09/2011	1	1	O	b
34	53	Somi	09/2011	1	1	O	m
34	75	Somi	09/2011	1	1	O	m
34	100	Somi	09/2011	8	2	O	m
35	49	Somi	09/2011	5	2	O	s
35	91	Somi	09/2011	13	9	O	s
35	131	Somi	09/2011	3	3	O	s
36	17	Somi	09/2011	6	2	O	b
36	43	Somi	09/2011	12	9	O	b
36	95	Somi	09/2011	14	2	O	b
55	101	Somi	09/2011	6	5	O	m
56	117	Somi	09/2011	21	20	O	s
57	75	Somi	09/2011	26	26	O	b
58	5	Somi	09/2011	11	23	O	m
58	7	Somi	09/2011	18	27	O	m
59	26	Somi	09/2011	0	0	O	s
59	29	Somi	09/2011	23	5	O	s
60	70	Somi	09/2011	21	20	O	b
60	113	Somi	09/2011	19	10	O	b
61	67	Somi	09/2011	17	7	O	m
61	70	Somi	09/2011	1	1	O	m
61	106	Somi	09/2011	20	12	O	m
62	22	Somi	09/2011	24	14	O	s
62	58	Somi	09/2011	5	8	O	s
62	136	Somi	09/2011	20	10	O	s
63	49	Somi	09/2011	17	18	O	b
63	78	Somi	09/2011	19	15	O	b
63	109	Somi	09/2011	12	28	O	b
82	27	Somi	09/2011	5	11	S	m
83	10	Somi	09/2011	7	10	S	s
84	51	Somi	09/2011	8	14	S	b
85	95	Somi	09/2011	18	24	S	m
85	134	Somi	09/2011	13	21	S	m
86	34	Somi	09/2011	12	10	S	s
86	133	Somi	09/2011	5	12	S	s
87	42	Somi	09/2011	14	13	S	b
87	110	Somi	09/2011	12	3	S	b
88	23	Somi	09/2011	5	8	S	m
88	59	Somi	09/2011	17	23	S	m
88	116	Somi	09/2011	8	12	S	m
89	47	Somi	09/2011	26	20	S	s
89	51	Somi	09/2011	0	0	S	s
89	125	Somi	09/2011	23	11	S	s
90	58	Somi	09/2011	21	12	S	b
90	85	Somi	09/2011	8	7	S	b
109	63	Somi	09/2011	4	4	S	m
110	84	Somi	09/2011	11	12	S	s
111	66	Somi	09/2011	18	12	S	b
112	14	Somi	09/2011	15	17	S	m
112	28	Somi	09/2011	21	30	S	m
113	50	Somi	09/2011	9	10	S	s
113	87	Somi	09/2011	20	25	S	s
114	26	Somi	09/2011	22	13	S	b
114	45	Somi	09/2011	22	23	S	b
115	45	Somi	09/2011	15	13	S	m
115	92	Somi	09/2011	15	21	S	m
115	120	Somi	09/2011	20	10	S	m
116	23	Somi	09/2011	13	5	S	s
116	63	Somi	09/2011	11	17	S	s
116	90	Somi	09/2011	10	16	S	s
117	39	Somi	09/2011	17	21	S	b
117	94	Somi	09/2011	7	15	S	b
117	134	Somi	09/2011	5	4	S	b
136	67	Somi	09/2011	2	3	S	m
137	18	Somi	09/2011	11	3	S	s
138	62	Somi	09/2011	16	20	S	b
139	72	Somi	09/2011	18	16	S	m
139	76	Somi	09/2011	7	14	S	m
140	109	Somi	09/2011	8	8	S	s
140	143	Somi	09/2011	11	13	S	s
141	36	Somi	09/2011	0	0	S	b
141	144	Somi	09/2011	13	17	S	b
142	3	Somi	09/2011	12	25	S	m
142	21	Somi	09/2011	13	23	S	m
142	100	Somi	09/2011	5	7	S	m
143	119	Somi	09/2011	0	0	S	s
143	130	Somi	09/2011	13	10	S	s
143	134	Somi	09/2011	12	10	S	s
144	22	Somi	09/2011	15	12	S	b
144	41	Somi	09/2011	20	25	S	b
144	112	Somi	09/2011	18	17	S	b
1	44	Somi	09/2012	15	5	O	m
2	63	Somi	09/2012	NA	NA	O	s
3	118	Somi	09/2012	2	1	O	b
4	78	Somi	09/2012	2	1	O	m
4	102	Somi	09/2012	10	2	O	m
5	36	Somi	09/2012	14	3	O	s
5	53	Somi	09/2012	16	4	O	s
6	80	Somi	09/2012	21	12	O	b
6	127	Somi	09/2012	13	7	O	b
7	15	Somi	09/2012	NA	NA	O	m
7	47	Somi	09/2012	22	4	O	m
7	135	Somi	09/2012	2	1	O	m
8	12	Somi	09/2012	2	1	O	s
8	82	Somi	09/2012	NA	NA	O	s
8	101	Somi	09/2012	14	7	O	s
9	25	Somi	09/2012	1	0	O	b
9	47	Somi	09/2012	2	1	O	b
9	52	Somi	09/2012	14	3	O	b
29	75	Somi	09/2012	1	1	O	s
30	28	Somi	09/2012	1	1	O	b
31	36	Somi	09/2012	10	2	O	m
31	59	Somi	09/2012	15	1	O	m
32	78	Somi	09/2012	1	1	O	s
32	108	Somi	09/2012	12	1	O	s
33	85	Somi	09/2012	11	2	O	b
33	99	Somi	09/2012	13	5	O	b
34	53	Somi	09/2012	12	3	O	m
34	75	Somi	09/2012	10	2	O	m
34	100	Somi	09/2012	11	4	O	m
35	49	Somi	09/2012	1	1	O	s
35	91	Somi	09/2012	6	2	O	s
35	131	Somi	09/2012	NA	NA	O	s
36	17	Somi	09/2012	4	1	O	b
36	43	Somi	09/2012	10	2	O	b
36	95	Somi	09/2012	13	2	O	b
55	101	Somi	09/2012	15	2	O	m
56	117	Somi	09/2012	21	9	O	s
57	75	Somi	09/2012	19	5	O	b
58	5	Somi	09/2012	9	6	O	m
58	7	Somi	09/2012	18	5	O	m
59	26	Somi	09/2012	1	1	O	s
59	29	Somi	09/2012	7	3	O	s
60	70	Somi	09/2012	15	2	O	b
60	113	Somi	09/2012	1	1	O	b
61	67	Somi	09/2012	11	2	O	m
61	70	Somi	09/2012	1	1	O	m
61	106	Somi	09/2012	10	1	O	m
62	22	Somi	09/2012	1	1	O	s
62	58	Somi	09/2012	4	2	O	s
62	136	Somi	09/2012	28	5	O	s
63	49	Somi	09/2012	8	4	O	b
63	78	Somi	09/2012	6	3	O	b
63	109	Somi	09/2012	22	11	O	b
82	27	Somi	09/2012	5	12	S	m
83	10	Somi	09/2012	21	12	S	s
84	51	Somi	09/2012	13	7	S	b
85	95	Somi	09/2012	11	22	S	m
85	134	Somi	09/2012	15	24	S	m
86	34	Somi	09/2012	12	13	S	s
86	133	Somi	09/2012	8	16	S	s
87	42	Somi	09/2012	14	7	S	b
87	110	Somi	09/2012	4	4	S	b
88	23	Somi	09/2012	19	11	S	m
88	59	Somi	09/2012	28	13	S	m
88	116	Somi	09/2012	16	13	S	m
89	47	Somi	09/2012	7	11	S	s
89	51	Somi	09/2012	1	1	S	s
89	125	Somi	09/2012	16	17	S	s
90	58	Somi	09/2012	8	3	S	b
90	85	Somi	09/2012	14	4	S	b
109	63	Somi	09/2012	10	6	S	m
110	84	Somi	09/2012	15	28	S	s
111	66	Somi	09/2012	15	7	S	b
112	14	Somi	09/2012	13	22	S	m
112	28	Somi	09/2012	11	12	S	m
113	50	Somi	09/2012	10	17	S	s
113	87	Somi	09/2012	9	13	S	s
114	26	Somi	09/2012	11	6	S	b
114	45	Somi	09/2012	19	24	S	b
115	45	Somi	09/2012	20	10	S	m
115	92	Somi	09/2012	17	16	S	m
115	120	Somi	09/2012	16	14	S	m
116	23	Somi	09/2012	7	1	S	s
116	63	Somi	09/2012	13	6	S	s
116	90	Somi	09/2012	14	17	S	s
117	39	Somi	09/2012	22	13	S	b
117	94	Somi	09/2012	4	3	S	b
117	134	Somi	09/2012	19	13	S	b
136	67	Somi	09/2012	11	16	S	m
137	18	Somi	09/2012	15	5	S	s
138	62	Somi	09/2012	21	56	S	b
139	72	Somi	09/2012	11	23	S	m
139	76	Somi	09/2012	20	15	S	m
140	109	Somi	09/2012	11	22	S	s
140	143	Somi	09/2012	NA	NA	S	s
141	36	Somi	09/2012	NA	NA	S	b
141	144	Somi	09/2012	8	16	S	b
142	3	Somi	09/2012	15	30	S	m
142	21	Somi	09/2012	15	31	S	m
142	100	Somi	09/2012	NA	NA	S	m
143	119	Somi	09/2012	NA	NA	S	s
143	130	Somi	09/2012	11	24	S	s
143	134	Somi	09/2012	10	17	S	s
144	22	Somi	09/2012	14	22	S	b
144	41	Somi	09/2012	21	30	S	b
144	112	Somi	09/2012	13	24	S	b
1	44	Somi	09/2013	15	5	O	m
2	63	Somi	09/2013	NA	NA	O	s
3	118	Somi	09/2013	2	1	O	b
4	78	Somi	09/2013	2	1	O	m
4	102	Somi	09/2013	10	2	O	m
5	36	Somi	09/2013	14	3	O	s
5	53	Somi	09/2013	16	4	O	s
6	80	Somi	09/2013	21	12	O	b
6	127	Somi	09/2013	13	7	O	b
7	15	Somi	09/2013	NA	NA	O	m
7	47	Somi	09/2013	22	4	O	m
7	135	Somi	09/2013	2	1	O	m
8	12	Somi	09/2013	2	1	O	s
8	82	Somi	09/2013	NA	NA	O	s
8	101	Somi	09/2013	14	7	O	s
9	25	Somi	09/2013	1	0	O	b
9	47	Somi	09/2013	2	1	O	b
9	52	Somi	09/2013	14	3	O	b
29	75	Somi	09/2013	1	1	O	s
30	28	Somi	09/2013	1	1	O	b
31	36	Somi	09/2013	10	2	O	m
31	59	Somi	09/2013	15	1	O	m
32	78	Somi	09/2013	1	1	O	s
32	108	Somi	09/2013	12	1	O	s
33	85	Somi	09/2013	11	2	O	b
33	99	Somi	09/2013	13	5	O	b
34	53	Somi	09/2013	12	3	O	m
34	75	Somi	09/2013	10	2	O	m
34	100	Somi	09/2013	11	4	O	m
35	49	Somi	09/2013	1	1	O	s
35	91	Somi	09/2013	6	2	O	s
35	131	Somi	09/2013	NA	NA	O	s
36	17	Somi	09/2013	4	1	O	b
36	43	Somi	09/2013	10	2	O	b
36	95	Somi	09/2013	13	2	O	b
55	101	Somi	09/2013	15	2	O	m
56	117	Somi	09/2013	21	9	O	s
57	75	Somi	09/2013	19	5	O	b
58	5	Somi	09/2013	9	6	O	m
58	7	Somi	09/2013	18	5	O	m
59	26	Somi	09/2013	1	1	O	s
59	29	Somi	09/2013	7	3	O	s
60	70	Somi	09/2013	15	2	O	b
60	113	Somi	09/2013	1	1	O	b
61	67	Somi	09/2013	11	2	O	m
61	70	Somi	09/2013	1	1	O	m
61	106	Somi	09/2013	10	1	O	m
62	22	Somi	09/2013	1	1	O	s
62	58	Somi	09/2013	4	2	O	s
62	136	Somi	09/2013	28	5	O	s
63	49	Somi	09/2013	8	4	O	b
63	78	Somi	09/2013	6	3	O	b
63	109	Somi	09/2013	22	11	O	b
82	27	Somi	09/2013	5	12	S	m
83	10	Somi	09/2013	21	12	S	s
84	51	Somi	09/2013	13	7	S	b
85	95	Somi	09/2013	11	22	S	m
85	134	Somi	09/2013	15	24	S	m
86	34	Somi	09/2013	12	13	S	s
86	133	Somi	09/2013	8	16	S	s
87	42	Somi	09/2013	14	7	S	b
87	110	Somi	09/2013	4	4	S	b
88	23	Somi	09/2013	19	11	S	m
88	59	Somi	09/2013	28	13	S	m
88	116	Somi	09/2013	16	13	S	m
89	47	Somi	09/2013	7	11	S	s
89	51	Somi	09/2013	1	1	S	s
89	125	Somi	09/2013	16	17	S	s
90	58	Somi	09/2013	8	3	S	b
90	85	Somi	09/2013	14	4	S	b
109	63	Somi	09/2013	10	6	S	m
110	84	Somi	09/2013	15	28	S	s
111	66	Somi	09/2013	15	7	S	b
112	14	Somi	09/2013	13	22	S	m
112	28	Somi	09/2013	11	12	S	m
113	50	Somi	09/2013	10	17	S	s
113	87	Somi	09/2013	9	13	S	s
114	26	Somi	09/2013	11	6	S	b
114	45	Somi	09/2013	19	24	S	b
115	45	Somi	09/2013	20	10	S	m
115	92	Somi	09/2013	17	16	S	m
115	120	Somi	09/2013	16	14	S	m
116	23	Somi	09/2013	7	1	S	s
116	63	Somi	09/2013	13	6	S	s
116	90	Somi	09/2013	14	17	S	s
117	39	Somi	09/2013	22	13	S	b
117	94	Somi	09/2013	4	3	S	b
117	134	Somi	09/2013	19	13	S	b
136	67	Somi	09/2013	11	16	S	m
137	18	Somi	09/2013	15	5	S	s
138	62	Somi	09/2013	21	56	S	b
139	72	Somi	09/2013	11	23	S	m
139	76	Somi	09/2013	20	15	S	m
140	109	Somi	09/2013	11	22	S	s
140	143	Somi	09/2013	NA	NA	S	s
141	36	Somi	09/2013	NA	NA	S	b
141	144	Somi	09/2013	8	16	S	b
142	3	Somi	09/2013	15	30	S	m
142	21	Somi	09/2013	15	31	S	m
142	100	Somi	09/2013	NA	NA	S	m
143	119	Somi	09/2013	NA	NA	S	s
143	130	Somi	09/2013	11	24	S	s
143	134	Somi	09/2013	10	17	S	s
144	22	Somi	09/2013	14	22	S	b
144	41	Somi	09/2013	21	30	S	b
144	112	Somi	09/2013	13	24	S	b
