# Supplementary material for: To mulch or not to mulch? Effects of gravel mulch toppings on plant establishment and development in ornamental prairie plantings
Source: PLoS One. 2017 Feb 6;12(2):e0171533. doi: 10.1371/journal.pone.0171533 (PMC5293235; doi:10.1371/journal.pone.0171533)
Supplement: S3 File — (ZIP) [file pone.0171533.s006.zip › S6_File/data_vitality_spo.txt]

FID	Pos	Name	Datum	basal	Bluetentriebe	B	M
1	15	Spo	09/2011	5	0	O	m
1	47	Spo	09/2011	4	0	O	m
1	77	Spo	09/2011	5	0	O	m
1	90	Spo	09/2011	4	0	O	m
1	118	Spo	09/2011	4	0	O	m
2	16	Spo	09/2011	6	6	O	s
2	28	Spo	09/2011	6	0	O	s
2	78	Spo	09/2011	5	0	O	s
2	97	Spo	09/2011	5	0	O	s
2	140	Spo	09/2011	4	0	O	s
3	8	Spo	09/2011	5	0	O	b
3	22	Spo	09/2011	7	0	O	b
3	68	Spo	09/2011	4	0	O	b
3	100	Spo	09/2011	4	0	O	b
3	121	Spo	09/2011	6	2	O	b
4	4	Spo	09/2011	5	0	O	m
4	26	Spo	09/2011	6	0	O	m
4	62	Spo	09/2011	4	0	O	m
4	95	Spo	09/2011	6	0	O	m
4	137	Spo	09/2011	5	0	O	m
5	32	Spo	09/2011	4	0	O	s
5	37	Spo	09/2011	4	0	O	s
5	68	Spo	09/2011	5	0	O	s
5	104	Spo	09/2011	6	0	O	s
5	128	Spo	09/2011	5	0	O	s
6	20	Spo	09/2011	4	0	O	b
6	60	Spo	09/2011	6	0	O	b
6	89	Spo	09/2011	6	0	O	b
6	140	Spo	09/2011	8	0	O	b
7	44	Spo	09/2011	4	0	O	m
7	65	Spo	09/2011	6	0	O	m
7	72	Spo	09/2011	4	0	O	m
7	89	Spo	09/2011	4	0	O	m
7	143	Spo	09/2011	8	0	O	m
8	31	Spo	09/2011	5	0	O	s
8	50	Spo	09/2011	5	0	O	s
8	93	Spo	09/2011	4	0	O	s
8	103	Spo	09/2011	5	0	O	s
8	135	Spo	09/2011	6	0	O	s
9	26	Spo	09/2011	4	0	O	b
9	46	Spo	09/2011	5	0	O	b
9	99	Spo	09/2011	5	0	O	b
9	128	Spo	09/2011	6	0	O	b
9	136	Spo	09/2011	6	0	O	b
28	8	Spo	09/2011	7	0	O	m
28	16	Spo	09/2011	10	19	O	m
28	53	Spo	09/2011	5	0	O	m
28	105	Spo	09/2011	7	0	O	m
28	135	Spo	09/2011	7	0	O	m
29	3	Spo	09/2011	7	0	O	s
29	35	Spo	09/2011	6	0	O	s
29	89	Spo	09/2011	8	0	O	s
29	100	Spo	09/2011	8	0	O	s
29	143	Spo	09/2011	6	0	O	s
30	44	Spo	09/2011	5	0	O	b
30	72	Spo	09/2011	5	0	O	b
30	98	Spo	09/2011	8	0	O	b
30	128	Spo	09/2011	8	0	O	b
30	138	Spo	09/2011	6	0	O	b
31	3	Spo	09/2011	4	0	O	m
31	48	Spo	09/2011	4	0	O	m
31	56	Spo	09/2011	6	0	O	m
31	133	Spo	09/2011	6	0	O	m
31	137	Spo	09/2011	7	0	O	m
32	9	Spo	09/2011	6	0	O	s
32	39	Spo	09/2011	8	0	O	s
32	65	Spo	09/2011	6	0	O	s
32	136	Spo	09/2011	7	0	O	s
32	138	Spo	09/2011	9	0	O	s
33	21	Spo	09/2011	7	0	O	b
33	50	Spo	09/2011	6	8	O	b
33	87	Spo	09/2011	5	0	O	b
33	136	Spo	09/2011	3	0	O	b
33	143	Spo	09/2011	6	0	O	b
34	8	Spo	09/2011	6	0	O	m
34	72	Spo	09/2011	7	0	O	m
34	78	Spo	09/2011	20	6	O	m
34	110	Spo	09/2011	5	0	O	m
34	127	Spo	09/2011	7	0	O	m
35	15	Spo	09/2011	6	0	O	s
35	40	Spo	09/2011	6	0	O	s
35	66	Spo	09/2011	8	0	O	s
35	112	Spo	09/2011	9	0	O	s
35	141	Spo	09/2011	8	0	O	s
36	32	Spo	09/2011	7	0	O	b
36	80	Spo	09/2011	8	0	O	b
36	120	Spo	09/2011	5	0	O	b
36	139	Spo	09/2011	3	0	O	b
36	144	Spo	09/2011	9	0	O	b
55	2	Spo	09/2011	6	0	O	m
55	80	Spo	09/2011	5	0	O	m
55	102	Spo	09/2011	6	0	O	m
55	116	Spo	09/2011	4	0	O	m
55	129	Spo	09/2011	5	0	O	m
56	49	Spo	09/2011	5	0	O	s
56	86	Spo	09/2011	3	2	O	s
56	111	Spo	09/2011	4	0	O	s
56	138	Spo	09/2011	4	0	O	s
57	26	Spo	09/2011	5	0	O	b
57	57	Spo	09/2011	6	4	O	b
57	63	Spo	09/2011	5	0	O	b
57	106	Spo	09/2011	6	0	O	b
57	143	Spo	09/2011	5	0	O	b
58	3	Spo	09/2011	5	0	O	m
58	40	Spo	09/2011	6	0	O	m
58	46	Spo	09/2011	5	0	O	m
58	80	Spo	09/2011	5	0	O	m
58	104	Spo	09/2011	4	0	O	m
59	7	Spo	09/2011	7	0	O	s
59	17	Spo	09/2011	5	0	O	s
59	59	Spo	09/2011	5	0	O	s
59	82	Spo	09/2011	4	0	O	s
59	141	Spo	09/2011	4	0	O	s
60	9	Spo	09/2011	5	0	O	b
60	60	Spo	09/2011	4	0	O	b
60	73	Spo	09/2011	5	0	O	b
60	114	Spo	09/2011	3	0	O	b
60	142	Spo	09/2011	4	0	O	b
61	12	Spo	09/2011	4	0	O	m
61	23	Spo	09/2011	3	0	O	m
61	39	Spo	09/2011	6	0	O	m
61	41	Spo	09/2011	5	0	O	m
61	132	Spo	09/2011	3	0	O	m
62	4	Spo	09/2011	3	0	O	s
62	37	Spo	09/2011	4	0	O	s
62	72	Spo	09/2011	4	0	O	s
62	96	Spo	09/2011	5	0	O	s
62	139	Spo	09/2011	6	0	O	s
63	6	Spo	09/2011	6	5	O	b
63	14	Spo	09/2011	4	0	O	b
63	25	Spo	09/2011	6	0	O	b
63	73	Spo	09/2011	4	0	O	b
63	139	Spo	09/2011	4	0	O	b
82	2	Spo	09/2011	8	0	S	m
82	42	Spo	09/2011	5	0	S	m
82	83	Spo	09/2011	5	0	S	m
82	112	Spo	09/2011	6	0	S	m
82	141	Spo	09/2011	4	0	S	m
83	19	Spo	09/2011	3	0	S	s
83	25	Spo	09/2011	4	0	S	s
83	86	Spo	09/2011	5	0	S	s
83	98	Spo	09/2011	4	0	S	s
83	142	Spo	09/2011	8	17	S	s
84	3	Spo	09/2011	8	0	S	b
84	26	Spo	09/2011	4	0	S	b
84	64	Spo	09/2011	5	0	S	b
84	132	Spo	09/2011	6	0	S	b
84	144	Spo	09/2011	5	0	S	b
85	15	Spo	09/2011	3	0	S	m
85	31	Spo	09/2011	4	0	S	m
85	80	Spo	09/2011	3	0	S	m
85	123	Spo	09/2011	5	0	S	m
85	144	Spo	09/2011	6	0	S	m
86	2	Spo	09/2011	4	0	S	s
86	25	Spo	09/2011	5	0	S	s
86	45	Spo	09/2011	6	0	S	s
86	82	Spo	09/2011	4	0	S	s
86	131	Spo	09/2011	3	0	S	s
87	3	Spo	09/2011	7	0	S	b
87	38	Spo	09/2011	7	1	S	b
87	96	Spo	09/2011	5	0	S	b
87	127	Spo	09/2011	4	0	S	b
87	137	Spo	09/2011	6	0	S	b
88	15	Spo	09/2011	3	0	S	m
88	36	Spo	09/2011	4	0	S	m
88	85	Spo	09/2011	6	0	S	m
88	127	Spo	09/2011	3	7	S	m
88	141	Spo	09/2011	6	0	S	m
89	6	Spo	09/2011	4	0	S	s
89	73	Spo	09/2011	8	0	S	s
89	80	Spo	09/2011	4	0	S	s
89	127	Spo	09/2011	4	0	S	s
89	139	Spo	09/2011	5	8	S	s
90	9	Spo	09/2011	8	6	S	b
90	31	Spo	09/2011	4	0	S	b
90	56	Spo	09/2011	6	0	S	b
90	80	Spo	09/2011	5	0	S	b
90	144	Spo	09/2011	5	0	S	b
109	2	Spo	09/2011	4	0	S	m
109	39	Spo	09/2011	7	35	S	m
109	67	Spo	09/2011	4	0	S	m
109	101	Spo	09/2011	4	1	S	m
109	142	Spo	09/2011	5	0	S	m
110	31	Spo	09/2011	5	0	S	s
110	57	Spo	09/2011	3	0	S	s
110	62	Spo	09/2011	6	7	S	s
110	95	Spo	09/2011	2	0	S	s
110	132	Spo	09/2011	2	0	S	s
111	34	Spo	09/2011	3	0	S	b
111	51	Spo	09/2011	4	0	S	b
111	86	Spo	09/2011	2	0	S	b
111	125	Spo	09/2011	3	0	S	b
111	138	Spo	09/2011	3	0	S	b
112	8	Spo	09/2011	6	0	S	m
112	27	Spo	09/2011	3	0	S	m
112	34	Spo	09/2011	2	0	S	m
112	111	Spo	09/2011	4	4	S	m
112	134	Spo	09/2011	3	0	S	m
113	8	Spo	09/2011	5	0	S	s
113	48	Spo	09/2011	3	0	S	s
113	71	Spo	09/2011	3	0	S	s
113	81	Spo	09/2011	3	0	S	s
113	106	Spo	09/2011	4	0	S	s
114	14	Spo	09/2011	3	0	S	b
114	56	Spo	09/2011	3	0	S	b
114	80	Spo	09/2011	3	0	S	b
114	111	Spo	09/2011	4	0	S	b
114	121	Spo	09/2011	4	0	S	b
115	21	Spo	09/2011	2	0	S	m
115	29	Spo	09/2011	3	0	S	m
115	38	Spo	09/2011	3	0	S	m
115	106	Spo	09/2011	5	0	S	m
115	122	Spo	09/2011	4	0	S	m
116	31	Spo	09/2011	4	0	S	s
116	72	Spo	09/2011	4	0	S	s
116	96	Spo	09/2011	4	0	S	s
116	121	Spo	09/2011	4	0	S	s
116	134	Spo	09/2011	4	0	S	s
117	8	Spo	09/2011	5	0	S	b
117	10	Spo	09/2011	5	0	S	b
117	84	Spo	09/2011	3	0	S	b
117	113	Spo	09/2011	4	0	S	b
117	126	Spo	09/2011	5	5	S	b
136	8	Spo	09/2011	11	0	S	m
136	30	Spo	09/2011	4	0	S	m
136	59	Spo	09/2011	3	0	S	m
136	81	Spo	09/2011	4	0	S	m
136	141	Spo	09/2011	7	0	S	m
137	10	Spo	09/2011	7	0	S	s
137	32	Spo	09/2011	8	0	S	s
137	85	Spo	09/2011	5	0	S	s
137	117	Spo	09/2011	5	0	S	s
137	137	Spo	09/2011	6	0	S	s
138	27	Spo	09/2011	4	0	S	b
138	56	Spo	09/2011	5	0	S	b
138	68	Spo	09/2011	5	0	S	b
138	102	Spo	09/2011	3	0	S	b
138	110	Spo	09/2011	6	0	S	b
139	3	Spo	09/2011	4	0	S	m
139	26	Spo	09/2011	4	0	S	m
139	78	Spo	09/2011	4	0	S	m
139	124	Spo	09/2011	6	0	S	m
139	129	Spo	09/2011	8	0	S	m
140	5	Spo	09/2011	6	0	S	s
140	57	Spo	09/2011	3	0	S	s
140	96	Spo	09/2011	5	0	S	s
140	102	Spo	09/2011	5	0	S	s
140	129	Spo	09/2011	8	0	S	s
141	7	Spo	09/2011	6	8	S	b
141	30	Spo	09/2011	8	0	S	b
141	82	Spo	09/2011	7	0	S	b
141	114	Spo	09/2011	4	0	S	b
141	118	Spo	09/2011	4	0	S	b
142	6	Spo	09/2011	5	0	S	m
142	73	Spo	09/2011	3	0	S	m
142	82	Spo	09/2011	6	0	S	m
142	127	Spo	09/2011	6	0	S	m
142	137	Spo	09/2011	11	2	S	m
143	77	Spo	09/2011	4	0	S	s
143	89	Spo	09/2011	6	0	S	s
143	96	Spo	09/2011	5	0	S	s
143	117	Spo	09/2011	4	0	S	s
143	136	Spo	09/2011	7	0	S	s
144	16	Spo	09/2011	4	0	S	b
144	78	Spo	09/2011	5	0	S	b
144	98	Spo	09/2011	4	0	S	b
144	103	Spo	09/2011	5	0	S	b
144	131	Spo	09/2011	6	0	S	b
1	15	Spo	09/2012	9	0	O	m
1	47	Spo	09/2012	8	0	O	m
1	77	Spo	09/2012	7	0	O	m
1	90	Spo	09/2012	8	0	O	m
1	118	Spo	09/2012	9	0	O	m
2	16	Spo	09/2012	15	34	O	s
2	28	Spo	09/2012	8	0	O	s
2	78	Spo	09/2012	8	0	O	s
2	97	Spo	09/2012	8	0	O	s
2	140	Spo	09/2012	10	0	O	s
3	8	Spo	09/2012	7	0	O	b
3	22	Spo	09/2012	8	0	O	b
3	68	Spo	09/2012	6	0	O	b
3	100	Spo	09/2012	7	0	O	b
3	121	Spo	09/2012	10	1	O	b
4	4	Spo	09/2012	9	0	O	m
4	26	Spo	09/2012	10	0	O	m
4	62	Spo	09/2012	8	0	O	m
4	95	Spo	09/2012	10	0	O	m
4	137	Spo	09/2012	10	0	O	m
5	32	Spo	09/2012	9	0	O	s
5	37	Spo	09/2012	5	0	O	s
5	68	Spo	09/2012	8	0	O	s
5	104	Spo	09/2012	9	0	O	s
5	128	Spo	09/2012	6	0	O	s
6	20	Spo	09/2012	9	0	O	b
6	60	Spo	09/2012	10	5	O	b
6	89	Spo	09/2012	9	0	O	b
6	140	Spo	09/2012	9	18	O	b
7	44	Spo	09/2012	10	0	O	m
7	65	Spo	09/2012	13	0	O	m
7	72	Spo	09/2012	6	0	O	m
7	89	Spo	09/2012	7	0	O	m
7	143	Spo	09/2012	14	7	O	m
8	31	Spo	09/2012	8	0	O	s
8	50	Spo	09/2012	10	0	O	s
8	93	Spo	09/2012	9	0	O	s
8	103	Spo	09/2012	10	3	O	s
8	135	Spo	09/2012	12	0	O	s
9	26	Spo	09/2012	7	0	O	b
9	46	Spo	09/2012	10	1	O	b
9	99	Spo	09/2012	10	0	O	b
9	128	Spo	09/2012	9	0	O	b
9	136	Spo	09/2012	10	0	O	b
28	8	Spo	09/2012	9	2	O	m
28	16	Spo	09/2012	13	13	O	m
28	53	Spo	09/2012	7	2	O	m
28	105	Spo	09/2012	9	0	O	m
28	135	Spo	09/2012	8	0	O	m
29	3	Spo	09/2012	12	25	O	s
29	35	Spo	09/2012	9	0	O	s
29	89	Spo	09/2012	8	0	O	s
29	100	Spo	09/2012	10	3	O	s
29	143	Spo	09/2012	11	0	O	s
30	44	Spo	09/2012	7	0	O	b
30	72	Spo	09/2012	6	0	O	b
30	98	Spo	09/2012	9	10	O	b
30	128	Spo	09/2012	11	8	O	b
30	138	Spo	09/2012	8	1	O	b
31	3	Spo	09/2012	5	0	O	m
31	48	Spo	09/2012	7	0	O	m
31	56	Spo	09/2012	6	0	O	m
31	133	Spo	09/2012	8	0	O	m
31	137	Spo	09/2012	9	0	O	m
32	9	Spo	09/2012	10	0	O	s
32	39	Spo	09/2012	10	0	O	s
32	65	Spo	09/2012	8	0	O	s
32	136	Spo	09/2012	8	0	O	s
32	138	Spo	09/2012	12	0	O	s
33	21	Spo	09/2012	9	0	O	b
33	50	Spo	09/2012	10	2	O	b
33	87	Spo	09/2012	7	0	O	b
33	136	Spo	09/2012	5	0	O	b
33	143	Spo	09/2012	9	0	O	b
34	8	Spo	09/2012	5	0	O	m
34	72	Spo	09/2012	8	0	O	m
34	78	Spo	09/2012	7	0	O	m
34	110	Spo	09/2012	10	0	O	m
34	127	Spo	09/2012	8	0	O	m
35	15	Spo	09/2012	7	0	O	s
35	40	Spo	09/2012	9	0	O	s
35	66	Spo	09/2012	11	0	O	s
35	112	Spo	09/2012	10	0	O	s
35	141	Spo	09/2012	12	0	O	s
36	32	Spo	09/2012	7	0	O	b
36	80	Spo	09/2012	9	0	O	b
36	120	Spo	09/2012	6	0	O	b
36	139	Spo	09/2012	5	0	O	b
36	144	Spo	09/2012	10	0	O	b
55	2	Spo	09/2012	15	32	O	m
55	80	Spo	09/2012	8	0	O	m
55	102	Spo	09/2012	9	0	O	m
55	116	Spo	09/2012	7	1	O	m
55	129	Spo	09/2012	9	0	O	m
56	49	Spo	09/2012	9	0	O	s
56	86	Spo	09/2012	6	1	O	s
56	111	Spo	09/2012	8	0	O	s
56	138	Spo	09/2012	7	2	O	s
57	26	Spo	09/2012	10	0	O	b
57	57	Spo	09/2012	8	3	O	b
57	63	Spo	09/2012	8	1	O	b
57	106	Spo	09/2012	6	0	O	b
57	143	Spo	09/2012	10	0	O	b
58	3	Spo	09/2012	10	0	O	m
58	40	Spo	09/2012	11	0	O	m
58	46	Spo	09/2012	8	3	O	m
58	80	Spo	09/2012	6	0	O	m
58	104	Spo	09/2012	8	0	O	m
59	7	Spo	09/2012	7	0	O	s
59	17	Spo	09/2012	8	0	O	s
59	59	Spo	09/2012	8	0	O	s
59	82	Spo	09/2012	5	0	O	s
59	141	Spo	09/2012	9	0	O	s
60	9	Spo	09/2012	5	0	O	b
60	60	Spo	09/2012	5	0	O	b
60	73	Spo	09/2012	5	0	O	b
60	114	Spo	09/2012	5	0	O	b
60	142	Spo	09/2012	8	1	O	b
61	12	Spo	09/2012	7	0	O	m
61	23	Spo	09/2012	5	0	O	m
61	39	Spo	09/2012	8	0	O	m
61	41	Spo	09/2012	6	0	O	m
61	132	Spo	09/2012	7	0	O	m
62	4	Spo	09/2012	5	0	O	s
62	37	Spo	09/2012	6	0	O	s
62	72	Spo	09/2012	4	0	O	s
62	96	Spo	09/2012	7	0	O	s
62	139	Spo	09/2012	10	3	O	s
63	6	Spo	09/2012	7	0	O	b
63	14	Spo	09/2012	5	0	O	b
63	25	Spo	09/2012	7	0	O	b
63	73	Spo	09/2012	7	0	O	b
63	139	Spo	09/2012	9	4	O	b
82	2	Spo	09/2012	11	8	S	m
82	42	Spo	09/2012	10	0	S	m
82	83	Spo	09/2012	10	0	S	m
82	112	Spo	09/2012	8	0	S	m
82	141	Spo	09/2012	8	0	S	m
83	19	Spo	09/2012	6	0	S	s
83	25	Spo	09/2012	7	0	S	s
83	86	Spo	09/2012	9	0	S	s
83	98	Spo	09/2012	5	0	S	s
83	142	Spo	09/2012	16	54	S	s
84	3	Spo	09/2012	12	25	S	b
84	26	Spo	09/2012	8	0	S	b
84	64	Spo	09/2012	9	0	S	b
84	132	Spo	09/2012	9	0	S	b
84	144	Spo	09/2012	10	0	S	b
85	15	Spo	09/2012	4	0	S	m
85	31	Spo	09/2012	8	0	S	m
85	80	Spo	09/2012	7	0	S	m
85	123	Spo	09/2012	7	0	S	m
85	144	Spo	09/2012	7	0	S	m
86	2	Spo	09/2012	9	0	S	s
86	25	Spo	09/2012	8	1	S	s
86	45	Spo	09/2012	10	3	S	s
86	82	Spo	09/2012	8	0	S	s
86	131	Spo	09/2012	9	1	S	s
87	3	Spo	09/2012	11	0	S	b
87	38	Spo	09/2012	10	1	S	b
87	96	Spo	09/2012	7	0	S	b
87	127	Spo	09/2012	5	0	S	b
87	137	Spo	09/2012	9	0	S	b
88	15	Spo	09/2012	5	0	S	m
88	36	Spo	09/2012	7	0	S	m
88	85	Spo	09/2012	13	1	S	m
88	127	Spo	09/2012	11	0	S	m
88	141	Spo	09/2012	11	1	S	m
89	6	Spo	09/2012	7	0	S	s
89	73	Spo	09/2012	8	3	S	s
89	80	Spo	09/2012	7	0	S	s
89	127	Spo	09/2012	5	0	S	s
89	139	Spo	09/2012	8	9	S	s
90	9	Spo	09/2012	8	4	S	b
90	31	Spo	09/2012	5	0	S	b
90	56	Spo	09/2012	9	2	S	b
90	80	Spo	09/2012	7	0	S	b
90	144	Spo	09/2012	8	23	S	b
109	2	Spo	09/2012	6	0	S	m
109	39	Spo	09/2012	14	22	S	m
109	67	Spo	09/2012	5	0	S	m
109	101	Spo	09/2012	5	0	S	m
109	142	Spo	09/2012	5	0	S	m
110	31	Spo	09/2012	6	0	S	s
110	57	Spo	09/2012	5	0	S	s
110	62	Spo	09/2012	10	0	S	s
110	95	Spo	09/2012	6	0	S	s
110	132	Spo	09/2012	3	0	S	s
111	34	Spo	09/2012	4	2	S	b
111	51	Spo	09/2012	4	0	S	b
111	86	Spo	09/2012	5	0	S	b
111	125	Spo	09/2012	5	0	S	b
111	138	Spo	09/2012	5	1	S	b
112	8	Spo	09/2012	9	0	S	m
112	27	Spo	09/2012	5	0	S	m
112	34	Spo	09/2012	4	0	S	m
112	111	Spo	09/2012	8	5	S	m
112	134	Spo	09/2012	8	0	S	m
113	8	Spo	09/2012	9	1	S	s
113	48	Spo	09/2012	4	0	S	s
113	71	Spo	09/2012	5	0	S	s
113	81	Spo	09/2012	6	0	S	s
113	106	Spo	09/2012	8	0	S	s
114	14	Spo	09/2012	5	0	S	b
114	56	Spo	09/2012	6	0	S	b
114	80	Spo	09/2012	5	0	S	b
114	111	Spo	09/2012	7	0	S	b
114	121	Spo	09/2012	6	0	S	b
115	21	Spo	09/2012	3	0	S	m
115	29	Spo	09/2012	4	0	S	m
115	38	Spo	09/2012	7	0	S	m
115	106	Spo	09/2012	4	0	S	m
115	122	Spo	09/2012	5	0	S	m
116	31	Spo	09/2012	5	0	S	s
116	72	Spo	09/2012	5	0	S	s
116	96	Spo	09/2012	4	0	S	s
116	121	Spo	09/2012	8	0	S	s
116	134	Spo	09/2012	6	0	S	s
117	8	Spo	09/2012	7	0	S	b
117	10	Spo	09/2012	6	0	S	b
117	84	Spo	09/2012	4	0	S	b
117	113	Spo	09/2012	8	0	S	b
117	126	Spo	09/2012	6	10	S	b
136	8	Spo	09/2012	15	0	S	m
136	30	Spo	09/2012	10	0	S	m
136	59	Spo	09/2012	4	0	S	m
136	81	Spo	09/2012	5	0	S	m
136	141	Spo	09/2012	8	0	S	m
137	10	Spo	09/2012	14	0	S	s
137	32	Spo	09/2012	9	0	S	s
137	85	Spo	09/2012	4	0	S	s
137	117	Spo	09/2012	7	1	S	s
137	137	Spo	09/2012	7	0	S	s
138	27	Spo	09/2012	5	0	S	b
138	56	Spo	09/2012	5	0	S	b
138	68	Spo	09/2012	6	0	S	b
138	102	Spo	09/2012	4	0	S	b
138	110	Spo	09/2012	7	0	S	b
139	3	Spo	09/2012	5	0	S	m
139	26	Spo	09/2012	3	0	S	m
139	78	Spo	09/2012	6	0	S	m
139	124	Spo	09/2012	5	5	S	m
139	129	Spo	09/2012	10	3	S	m
140	5	Spo	09/2012	6	2	S	s
140	57	Spo	09/2012	4	0	S	s
140	96	Spo	09/2012	5	0	S	s
140	102	Spo	09/2012	4	0	S	s
140	129	Spo	09/2012	9	0	S	s
141	7	Spo	09/2012	7	8	S	b
141	30	Spo	09/2012	8	0	S	b
141	82	Spo	09/2012	5	0	S	b
141	114	Spo	09/2012	5	0	S	b
141	118	Spo	09/2012	5	0	S	b
142	6	Spo	09/2012	4	8	S	m
142	73	Spo	09/2012	3	0	S	m
142	82	Spo	09/2012	6	3	S	m
142	127	Spo	09/2012	6	0	S	m
142	137	Spo	09/2012	8	18	S	m
143	77	Spo	09/2012	3	0	S	s
143	89	Spo	09/2012	7	0	S	s
143	96	Spo	09/2012	4	0	S	s
143	117	Spo	09/2012	5	0	S	s
143	136	Spo	09/2012	9	3	S	s
144	16	Spo	09/2012	5	3	S	b
144	78	Spo	09/2012	6	5	S	b
144	98	Spo	09/2012	5	0	S	b
144	103	Spo	09/2012	7	0	S	b
144	131	Spo	09/2012	7	0	S	b
1	15	Spo	09/2013	10	0	O	m
1	47	Spo	09/2013	4	0	O	m
1	77	Spo	09/2013	7	0	O	m
1	90	Spo	09/2013	9	0	O	m
1	118	Spo	09/2013	8	0	O	m
2	16	Spo	09/2013	10	12	O	s
2	28	Spo	09/2013	6	0	O	s
2	78	Spo	09/2013	9	0	O	s
2	97	Spo	09/2013	6	0	O	s
2	140	Spo	09/2013	7	0	O	s
3	8	Spo	09/2013	4	0	O	b
3	22	Spo	09/2013	6	0	O	b
3	68	Spo	09/2013	4	0	O	b
3	100	Spo	09/2013	5	0	O	b
3	121	Spo	09/2013	7	0	O	b
4	4	Spo	09/2013	6	0	O	m
4	26	Spo	09/2013	7	0	O	m
4	62	Spo	09/2013	4	0	O	m
4	95	Spo	09/2013	9	0	O	m
4	137	Spo	09/2013	7	0	O	m
5	32	Spo	09/2013	7	0	O	s
5	37	Spo	09/2013	5	0	O	s
5	68	Spo	09/2013	8	4	O	s
5	104	Spo	09/2013	5	0	O	s
5	128	Spo	09/2013	4	0	O	s
6	20	Spo	09/2013	7	0	O	b
6	60	Spo	09/2013	4	1	O	b
6	89	Spo	09/2013	10	0	O	b
6	140	Spo	09/2013	8	8	O	b
7	44	Spo	09/2013	7	0	O	m
7	65	Spo	09/2013	10	0	O	m
7	72	Spo	09/2013	5	0	O	m
7	89	Spo	09/2013	6	0	O	m
7	143	Spo	09/2013	11	16	O	m
8	31	Spo	09/2013	7	0	O	s
8	50	Spo	09/2013	6	0	O	s
8	93	Spo	09/2013	4	NA	O	s
8	103	Spo	09/2013	8	0	O	s
8	135	Spo	09/2013	9	0	O	s
9	26	Spo	09/2013	6	0	O	b
9	46	Spo	09/2013	7	5	O	b
9	99	Spo	09/2013	8	0	O	b
9	128	Spo	09/2013	7	0	O	b
9	136	Spo	09/2013	7	0	O	b
28	8	Spo	09/2013	7	0	O	m
28	16	Spo	09/2013	9	16	O	m
28	53	Spo	09/2013	7	0	O	m
28	105	Spo	09/2013	4	0	O	m
28	135	Spo	09/2013	5	0	O	m
29	3	Spo	09/2013	6	19	O	s
29	35	Spo	09/2013	8	5	O	s
29	89	Spo	09/2013	6	0	O	s
29	100	Spo	09/2013	6	0	O	s
29	143	Spo	09/2013	7	0	O	s
30	44	Spo	09/2013	5	0	O	b
30	72	Spo	09/2013	3	0	O	b
30	98	Spo	09/2013	9	20	O	b
30	128	Spo	09/2013	6	8	O	b
30	138	Spo	09/2013	7	0	O	b
31	3	Spo	09/2013	3	0	O	m
31	48	Spo	09/2013	4	0	O	m
31	56	Spo	09/2013	4	0	O	m
31	133	Spo	09/2013	7	0	O	m
31	137	Spo	09/2013	5	0	O	m
32	9	Spo	09/2013	8	0	O	s
32	39	Spo	09/2013	7	0	O	s
32	65	Spo	09/2013	3	0	O	s
32	136	Spo	09/2013	7	0	O	s
32	138	Spo	09/2013	8	0	O	s
33	21	Spo	09/2013	5	0	O	b
33	50	Spo	09/2013	7	13	O	b
33	87	Spo	09/2013	4	0	O	b
33	136	Spo	09/2013	3	0	O	b
33	143	Spo	09/2013	5	0	O	b
34	8	Spo	09/2013	3	0	O	m
34	72	Spo	09/2013	5	0	O	m
34	78	Spo	09/2013	9	0	O	m
34	110	Spo	09/2013	5	0	O	m
34	127	Spo	09/2013	6	0	O	m
35	15	Spo	09/2013	7	0	O	s
35	40	Spo	09/2013	5	0	O	s
35	66	Spo	09/2013	9	0	O	s
35	112	Spo	09/2013	8	0	O	s
35	141	Spo	09/2013	10	13	O	s
36	32	Spo	09/2013	7	0	O	b
36	80	Spo	09/2013	5	2	O	b
36	120	Spo	09/2013	6	0	O	b
36	139	Spo	09/2013	6	0	O	b
36	144	Spo	09/2013	10	0	O	b
55	2	Spo	09/2013	NA	NA	O	m
55	80	Spo	09/2013	5	0	O	m
55	102	Spo	09/2013	10	0	O	m
55	116	Spo	09/2013	6	0	O	m
55	129	Spo	09/2013	8	0	O	m
56	49	Spo	09/2013	7	0	O	s
56	86	Spo	09/2013	5	0	O	s
56	111	Spo	09/2013	6	0	O	s
56	138	Spo	09/2013	7	0	O	s
57	26	Spo	09/2013	6	16	O	b
57	57	Spo	09/2013	7	13	O	b
57	63	Spo	09/2013	6	0	O	b
57	106	Spo	09/2013	7	0	O	b
57	143	Spo	09/2013	6	0	O	b
58	3	Spo	09/2013	8	0	O	m
58	40	Spo	09/2013	10	0	O	m
58	46	Spo	09/2013	11	0	O	m
58	80	Spo	09/2013	5	0	O	m
58	104	Spo	09/2013	5	0	O	m
59	7	Spo	09/2013	7	0	O	s
59	17	Spo	09/2013	6	0	O	s
59	59	Spo	09/2013	8	7	O	s
59	82	Spo	09/2013	7	0	O	s
59	141	Spo	09/2013	11	0	O	s
60	9	Spo	09/2013	4	0	O	b
60	60	Spo	09/2013	4	0	O	b
60	73	Spo	09/2013	6	0	O	b
60	114	Spo	09/2013	4	0	O	b
60	142	Spo	09/2013	7	28	O	b
61	12	Spo	09/2013	8	0	O	m
61	23	Spo	09/2013	3	0	O	m
61	39	Spo	09/2013	7	0	O	m
61	41	Spo	09/2013	4	0	O	m
61	132	Spo	09/2013	8	0	O	m
62	4	Spo	09/2013	4	0	O	s
62	37	Spo	09/2013	7	0	O	s
62	72	Spo	09/2013	3	0	O	s
62	96	Spo	09/2013	4	0	O	s
62	139	Spo	09/2013	13	21	O	s
63	6	Spo	09/2013	7	0	O	b
63	14	Spo	09/2013	3	0	O	b
63	25	Spo	09/2013	7	0	O	b
63	73	Spo	09/2013	8	0	O	b
63	139	Spo	09/2013	8	13	O	b
82	2	Spo	09/2013	13	15	S	m
82	42	Spo	09/2013	8	2	S	m
82	83	Spo	09/2013	8	0	S	m
82	112	Spo	09/2013	10	11	S	m
82	141	Spo	09/2013	6	2	S	m
83	19	Spo	09/2013	7	0	S	s
83	25	Spo	09/2013	6	0	S	s
83	86	Spo	09/2013	6	0	S	s
83	98	Spo	09/2013	4	0	S	s
83	142	Spo	09/2013	16	71	S	s
84	3	Spo	09/2013	11	6	S	b
84	26	Spo	09/2013	7	0	S	b
84	64	Spo	09/2013	5	0	S	b
84	132	Spo	09/2013	7	0	S	b
84	144	Spo	09/2013	10	0	S	b
85	15	Spo	09/2013	NA	NA	S	m
85	31	Spo	09/2013	6	0	S	m
85	80	Spo	09/2013	4	0	S	m
85	123	Spo	09/2013	12	0	S	m
85	144	Spo	09/2013	8	2	S	m
86	2	Spo	09/2013	7	0	S	s
86	25	Spo	09/2013	7	2	S	s
86	45	Spo	09/2013	11	6	S	s
86	82	Spo	09/2013	9	0	S	s
86	131	Spo	09/2013	6	0	S	s
87	3	Spo	09/2013	13	2	S	b
87	38	Spo	09/2013	11	6	S	b
87	96	Spo	09/2013	5	0	S	b
87	127	Spo	09/2013	6	0	S	b
87	137	Spo	09/2013	5	0	S	b
88	15	Spo	09/2013	7	0	S	m
88	36	Spo	09/2013	8	0	S	m
88	85	Spo	09/2013	11	24	S	m
88	127	Spo	09/2013	12	16	S	m
88	141	Spo	09/2013	11	10	S	m
89	6	Spo	09/2013	5	0	S	s
89	73	Spo	09/2013	9	7	S	s
89	80	Spo	09/2013	8	0	S	s
89	127	Spo	09/2013	6	0	S	s
89	139	Spo	09/2013	10	8	S	s
90	9	Spo	09/2013	8	19	S	b
90	31	Spo	09/2013	8	2	S	b
90	56	Spo	09/2013	11	14	S	b
90	80	Spo	09/2013	6	0	S	b
90	144	Spo	09/2013	11	32	S	b
109	2	Spo	09/2013	4	0	S	m
109	39	Spo	09/2013	13	32	S	m
109	67	Spo	09/2013	5	0	S	m
109	101	Spo	09/2013	8	2	S	m
109	142	Spo	09/2013	7	0	S	m
110	31	Spo	09/2013	9	2	S	s
110	57	Spo	09/2013	8	0	S	s
110	62	Spo	09/2013	9	0	S	s
110	95	Spo	09/2013	5	0	S	s
110	132	Spo	09/2013	5	0	S	s
111	34	Spo	09/2013	8	0	S	b
111	51	Spo	09/2013	7	0	S	b
111	86	Spo	09/2013	6	0	S	b
111	125	Spo	09/2013	8	0	S	b
111	138	Spo	09/2013	4	0	S	b
112	8	Spo	09/2013	11	0	S	m
112	27	Spo	09/2013	11	0	S	m
112	34	Spo	09/2013	6	2	S	m
112	111	Spo	09/2013	11	0	S	m
112	134	Spo	09/2013	12	0	S	m
113	8	Spo	09/2013	13	3	S	s
113	48	Spo	09/2013	4	0	S	s
113	71	Spo	09/2013	6	0	S	s
113	81	Spo	09/2013	8	0	S	s
113	106	Spo	09/2013	10	0	S	s
114	14	Spo	09/2013	5	0	S	b
114	56	Spo	09/2013	8	0	S	b
114	80	Spo	09/2013	5	0	S	b
114	111	Spo	09/2013	9	4	S	b
114	121	Spo	09/2013	10	3	S	b
115	21	Spo	09/2013	6	0	S	m
115	29	Spo	09/2013	8	0	S	m
115	38	Spo	09/2013	9	0	S	m
115	106	Spo	09/2013	7	0	S	m
115	122	Spo	09/2013	8	0	S	m
116	31	Spo	09/2013	11	0	S	s
116	72	Spo	09/2013	9	0	S	s
116	96	Spo	09/2013	6	0	S	s
116	121	Spo	09/2013	13	0	S	s
116	134	Spo	09/2013	9	0	S	s
117	8	Spo	09/2013	11	4	S	b
117	10	Spo	09/2013	9	0	S	b
117	84	Spo	09/2013	8	0	S	b
117	113	Spo	09/2013	9	0	S	b
117	126	Spo	09/2013	13	24	S	b
136	8	Spo	09/2013	17	25	S	m
136	30	Spo	09/2013	11	11	S	m
136	59	Spo	09/2013	4	0	S	m
136	81	Spo	09/2013	7	0	S	m
136	141	Spo	09/2013	11	0	S	m
137	10	Spo	09/2013	12	2	S	s
137	32	Spo	09/2013	11	0	S	s
137	85	Spo	09/2013	5	0	S	s
137	117	Spo	09/2013	7	2	S	s
137	137	Spo	09/2013	6	2	S	s
138	27	Spo	09/2013	7	0	S	b
138	56	Spo	09/2013	6	1	S	b
138	68	Spo	09/2013	9	7	S	b
138	102	Spo	09/2013	5	0	S	b
138	110	Spo	09/2013	10	6	S	b
139	3	Spo	09/2013	6	1	S	m
139	26	Spo	09/2013	5	0	S	m
139	78	Spo	09/2013	9	0	S	m
139	124	Spo	09/2013	5	7	S	m
139	129	Spo	09/2013	10	3	S	m
140	5	Spo	09/2013	6	0	S	s
140	57	Spo	09/2013	6	0	S	s
140	96	Spo	09/2013	7	0	S	s
140	102	Spo	09/2013	5	0	S	s
140	129	Spo	09/2013	11	3	S	s
141	7	Spo	09/2013	9	10	S	b
141	30	Spo	09/2013	8	2	S	b
141	82	Spo	09/2013	9	0	S	b
141	114	Spo	09/2013	7	0	S	b
141	118	Spo	09/2013	10	0	S	b
142	6	Spo	09/2013	5	1	S	m
142	73	Spo	09/2013	4	0	S	m
142	82	Spo	09/2013	11	1	S	m
142	127	Spo	09/2013	8	0	S	m
142	137	Spo	09/2013	13	14	S	m
143	77	Spo	09/2013	9	0	S	s
143	89	Spo	09/2013	11	1	S	s
143	96	Spo	09/2013	4	0	S	s
143	117	Spo	09/2013	8	0	S	s
143	136	Spo	09/2013	9	5	S	s
144	16	Spo	09/2013	10	3	S	b
144	78	Spo	09/2013	11	3	S	b
144	98	Spo	09/2013	6	0	S	b
144	103	Spo	09/2013	9	1	S	b
144	131	Spo	09/2013	9	0	S	b
