# Supplementary material for: To mulch or not to mulch? Effects of gravel mulch toppings on plant establishment and development in ornamental prairie plantings
Source: PLoS One. 2017 Feb 6;12(2):e0171533. doi: 10.1371/journal.pone.0171533 (PMC5293235; doi:10.1371/journal.pone.0171533)
Supplement: S3 File — (ZIP) [file pone.0171533.s006.zip › S6_File/data_weed species.txt]

N	B	A	C	M	D	GS	AV	rep
1	O	16	29.2	m	1	8020	32	1
2	O	11	20.8	s	1	8020	32	1
3	O	12	15.4	b	1	8020	32	1
4	O	21	24	m	1	5050	32	1
5	O	11	15.4	s	1	5050	32	1
6	O	14	7.4	b	1	5050	32	1
7	O	14	23.3	m	1	2080	32	1
8	O	15	18.6	s	1	2080	32	1
9	O	11	29.6	b	1	2080	32	1
10	O	14	10.1	m	1	8020	16	1
11	O	13	9.3	s	1	8020	16	1
12	O	9	7.2	b	1	8020	16	1
13	O	9	7.2	m	1	5050	16	1
14	O	8	9.2	s	1	5050	16	1
15	O	10	10.4	b	1	5050	16	1
16	O	11	7.6	m	1	2080	16	1
17	O	13	13.2	s	1	2080	16	1
18	O	12	9.8	b	1	2080	16	1
19	O	14	51.6	m	1	8020	8	1
20	O	15	29.7	s	1	8020	8	1
21	O	12	17.8	b	1	8020	8	1
22	O	10	38	m	1	5050	8	1
23	O	10	12.6	s	1	5050	8	1
24	O	6	7.8	b	1	5050	8	1
25	O	12	32	m	1	2080	8	1
26	O	4	8	s	1	2080	8	1
27	O	7	8.25	b	1	2080	8	1
28	O	12	26.9	m	1	8020	32	2
29	O	9	11.2	s	1	8020	32	2
30	O	12	19	b	1	8020	32	2
31	O	8	24.2	m	1	5050	32	2
32	O	6	9.7	s	1	5050	32	2
33	O	6	5.5	b	1	5050	32	2
34	O	10	11.1	m	1	2080	32	2
35	O	9	16.7	s	1	2080	32	2
36	O	6	6.2	b	1	2080	32	2
37	O	14	25.5	m	1	8020	16	2
38	O	14	23.8	s	1	8020	16	2
39	O	15	30.5	b	1	8020	16	2
40	O	9	27.3	m	1	5050	16	2
41	O	6	14.8	s	1	5050	16	2
42	O	9	15.1	b	1	5050	16	2
43	O	8	27.1	m	1	2080	16	2
44	O	6	9	s	1	2080	16	2
45	O	9	17.9	b	1	2080	16	2
46	O	9	16.5	m	1	8020	8	2
47	O	11	16.2	s	1	8020	8	2
48	O	12	16	b	1	8020	8	2
49	O	10	13.5	m	1	5050	8	2
50	O	9	12.2	s	1	5050	8	2
51	O	6	3.1	b	1	5050	8	2
52	O	9	6.2	m	1	2080	8	2
53	O	7	9.5	s	1	2080	8	2
54	O	9	4.9	b	1	2080	8	2
55	O	14	17.4	m	1	8020	32	3
56	O	10	22.5	s	1	8020	32	3
57	O	9	15.1	b	1	8020	32	3
58	O	7	9.8	m	1	5050	32	3
59	O	13	10.5	s	1	5050	32	3
60	O	8	9.6	b	1	5050	32	3
61	O	13	17.5	m	1	2080	32	3
62	O	13	7.2	s	1	2080	32	3
63	O	9	8.1	b	1	2080	32	3
64	O	10	10.7	m	1	8020	16	3
65	O	8	7.2	s	1	8020	16	3
66	O	13	8.6	b	1	8020	16	3
67	O	8	6.6	m	1	5050	16	3
68	O	7	4.3	s	1	5050	16	3
69	O	9	5.4	b	1	5050	16	3
70	O	9	6.8	m	1	2080	16	3
71	O	9	4.8	s	1	2080	16	3
72	O	10	9.4	b	1	2080	16	3
73	O	12	22.8	m	1	8020	8	3
74	O	17	13.8	s	1	8020	8	3
75	O	18	17.8	b	1	8020	8	3
76	O	8	19	m	1	5050	8	3
77	O	7	3	s	1	5050	8	3
78	O	10	5.4	b	1	5050	8	3
79	O	13	11.2	m	1	2080	8	3
80	O	13	5.5	s	1	2080	8	3
81	O	15	7.9	b	1	2080	8	3
82	S	7	14.2	m	1	8020	32	1
83	S	8	4.3	s	1	8020	32	1
84	S	5	1.5	b	1	8020	32	1
85	S	9	7.4	m	1	5050	32	1
86	S	2	1.2	s	1	5050	32	1
87	S	2	0.7	b	1	5050	32	1
88	S	13	12.6	m	1	2080	32	1
89	S	6	4	s	1	2080	32	1
90	S	5	1.9	b	1	2080	32	1
91	S	6	3.1	m	1	8020	16	1
92	S	2	1.5	s	1	8020	16	1
93	S	3	1.2	b	1	8020	16	1
94	S	3	1.7	m	1	5050	16	1
95	S	3	1.7	s	1	5050	16	1
96	S	1	0.2	b	1	5050	16	1
97	S	7	6.4	m	1	2080	16	1
98	S	4	2.5	s	1	2080	16	1
99	S	4	2.5	b	1	2080	16	1
100	S	4	1.4	m	1	8020	8	1
101	S	2	1.2	s	1	8020	8	1
102	S	3	1.4	b	1	8020	8	1
103	S	5	4.7	m	1	5050	8	1
104	S	4	1.9	s	1	5050	8	1
105	S	2	0.7	b	1	5050	8	1
106	S	7	2.7	m	1	2080	8	1
107	S	4	1.4	s	1	2080	8	1
108	S	5	2.5	b	1	2080	8	1
109	S	7	6.4	m	1	8020	32	2
110	S	1	1	s	1	8020	32	2
111	S	1	0.5	b	1	8020	32	2
112	S	2	1	m	1	5050	32	2
113	S	1	0.5	s	1	5050	32	2
114	S	2	0.2	b	1	5050	32	2
115	S	5	2.2	m	1	2080	32	2
116	S	4	2.1	s	1	2080	32	2
117	S	3	1.2	b	1	2080	32	2
118	S	2	0.7	m	1	8020	16	2
119	S	2	1	s	1	8020	16	2
120	S	3	2.5	b	1	8020	16	2
121	S	2	0.7	m	1	5050	16	2
122	S	1	0.5	s	1	5050	16	2
123	S	1	0.5	b	1	5050	16	2
124	S	2	1	m	1	2080	16	2
125	S	3	1.7	s	1	2080	16	2
126	S	4	1.3	b	1	2080	16	2
127	S	3	2.5	m	1	8020	8	2
128	S	3	2.5	s	1	8020	8	2
129	S	4	5.5	b	1	8020	8	2
130	S	2	3	m	1	5050	8	2
131	S	2	1	s	1	5050	8	2
132	S	2	1.5	b	1	5050	8	2
133	S	2	1	m	1	2080	8	2
134	S	3	2	s	1	2080	8	2
135	S	6	2.3	b	1	2080	8	2
136	S	5	10	m	1	8020	32	3
137	S	3	0.5	s	1	8020	32	3
138	S	3	0.8	b	1	8020	32	3
139	S	0	0	m	1	5050	32	3
140	S	2	0.7	s	1	5050	32	3
141	S	1	0.5	b	1	5050	32	3
142	S	6	1.7	m	1	2080	32	3
143	S	0	0	s	1	2080	32	3
144	S	4	0.7	b	1	2080	32	3
145	S	4	0.8	m	1	8020	16	3
146	S	3	0.3	s	1	8020	16	3
147	S	5	5.14	b	1	8020	16	3
148	S	1	0.1	m	1	5050	16	3
149	S	2	0.2	s	1	5050	16	3
150	S	2	1.1	b	1	5050	16	3
151	S	4	1.1	m	1	2080	16	3
152	S	5	0.5	s	1	2080	16	3
153	S	4	0.6	b	1	2080	16	3
154	S	5	2.3	m	1	8020	8	3
155	S	3	1.6	s	1	8020	8	3
156	S	6	6.6	b	1	8020	8	3
157	S	4	1.4	m	1	5050	8	3
158	S	0	0	s	1	5050	8	3
159	S	0	0	b	1	5050	8	3
160	S	7	1.72	m	1	2080	8	3
161	S	4	0.5	s	1	2080	8	3
162	S	4	0.9	b	1	2080	8	3
1	O	15	31.2	m	2	8020	32	1
2	O	13	6.2	s	2	8020	32	1
3	O	7	2.6	b	2	8020	32	1
4	O	10	16	m	2	5050	32	1
5	O	7	1.9	s	2	5050	32	1
6	O	7	2.6	b	2	5050	32	1
7	O	10	15.6	m	2	2080	32	1
8	O	6	2.4	s	2	2080	32	1
9	O	10	4.7	b	2	2080	32	1
10	O	8	6.9	m	2	8020	16	1
11	O	9	4.6	s	2	8020	16	1
12	O	7	6.5	b	2	8020	16	1
13	O	8	11.3	m	2	5050	16	1
14	O	5	2.4	s	2	5050	16	1
15	O	8	5.9	b	2	5050	16	1
16	O	9	8.6	m	2	2080	16	1
17	O	7	7	s	2	2080	16	1
18	O	10	7.3	b	2	2080	16	1
19	O	7	14.7	m	2	8020	8	1
20	O	9	4.8	s	2	8020	8	1
21	O	7	2.5	b	2	8020	8	1
22	O	10	8.7	m	2	5050	8	1
23	O	6	2.1	s	2	5050	8	1
24	O	5	2.3	b	2	5050	8	1
25	O	7	3.8	m	2	2080	8	1
26	O	4	1.7	s	2	2080	8	1
27	O	7	3.6	b	2	2080	8	1
28	O	8	13.2	m	2	8020	32	2
29	O	8	4.7	s	2	8020	32	2
30	O	7	21.3	b	2	8020	32	2
31	O	6	3.7	m	2	5050	32	2
32	O	5	1.9	s	2	5050	32	2
33	O	9	16.9	b	2	5050	32	2
34	O	9	5.8	m	2	2080	32	2
35	O	9	3.6	s	2	2080	32	2
36	O	7	6.6	b	2	2080	32	2
37	O	11	23.2	m	2	8020	16	2
38	O	8	11.9	s	2	8020	16	2
39	O	7	12.4	b	2	8020	16	2
40	O	8	13.6	m	2	5050	16	2
41	O	5	3.8	s	2	5050	16	2
42	O	5	7.2	b	2	5050	16	2
43	O	8	7.9	m	2	2080	16	2
44	O	5	4.8	s	2	2080	16	2
45	O	6	5.7	b	2	2080	16	2
46	O	15	21.8	m	2	8020	8	2
47	O	8	10.9	s	2	8020	8	2
48	O	8	7.7	b	2	8020	8	2
49	O	11	26.9	m	2	5050	8	2
50	O	8	7.3	s	2	5050	8	2
51	O	7	2.7	b	2	5050	8	2
52	O	9	25.2	m	2	2080	8	2
53	O	6	4.6	s	2	2080	8	2
54	O	6	3.8	b	2	2080	8	2
55	O	8	13.5	m	2	8020	32	3
56	O	7	7.7	s	2	8020	32	3
57	O	8	10.3	b	2	8020	32	3
58	O	10	11.4	m	2	5050	32	3
59	O	9	6.5	s	2	5050	32	3
60	O	4	3	b	2	5050	32	3
61	O	9	4.3	m	2	2080	32	3
62	O	10	4.6	s	2	2080	32	3
63	O	10	4.3	b	2	2080	32	3
64	O	10	10.2	m	2	8020	16	3
65	O	12	5.6	s	2	8020	16	3
66	O	8	5.3	b	2	8020	16	3
67	O	7	3.8	m	2	5050	16	3
68	O	5	5.7	s	2	5050	16	3
69	O	8	8	b	2	5050	16	3
70	O	7	6.3	m	2	2080	16	3
71	O	10	5.6	s	2	2080	16	3
72	O	5	5.5	b	2	2080	16	3
73	O	10	21	m	2	8020	8	3
74	O	10	7.7	s	2	8020	8	3
75	O	11	6.2	b	2	8020	8	3
76	O	7	14.7	m	2	5050	8	3
77	O	4	6.5	s	2	5050	8	3
78	O	7	5.3	b	2	5050	8	3
79	O	8	4	m	2	2080	8	3
80	O	7	4	s	2	2080	8	3
81	O	6	2	b	2	2080	8	3
82	S	3	2.7	m	2	8020	32	1
83	S	0	0	s	2	8020	32	1
84	S	2	0.4	b	2	8020	32	1
85	S	4	1.7	m	2	5050	32	1
86	S	0	0	s	2	5050	32	1
87	S	0	0	b	2	5050	32	1
88	S	9	4.7	m	2	2080	32	1
89	S	4	1	s	2	2080	32	1
90	S	0	0	b	2	2080	32	1
91	S	5	3.2	m	2	8020	16	1
92	S	2	0.4	s	2	8020	16	1
93	S	0	0	b	2	8020	16	1
94	S	0	0	m	2	5050	16	1
95	S	2	0.3	s	2	5050	16	1
96	S	0	0	b	2	5050	16	1
97	S	4	3	m	2	2080	16	1
98	S	2	0.3	s	2	2080	16	1
99	S	1	0.1	b	2	2080	16	1
100	S	4	4.5	m	2	8020	8	1
101	S	4	0.6	s	2	8020	8	1
102	S	1	0.5	b	2	8020	8	1
103	S	3	5	m	2	5050	8	1
104	S	1	1	s	2	5050	8	1
105	S	1	0.5	b	2	5050	8	1
106	S	3	2.5	m	2	2080	8	1
107	S	0	0	s	2	2080	8	1
108	S	1	0.2	b	2	2080	8	1
109	S	2	0.7	m	2	8020	32	2
110	S	0	0	s	2	8020	32	2
111	S	1	0.1	b	2	8020	32	2
112	S	2	0.6	m	2	5050	32	2
113	S	0	0	s	2	5050	32	2
114	S	0	0	b	2	5050	32	2
115	S	2	0.4	m	2	2080	32	2
116	S	0	0	s	2	2080	32	2
117	S	1	0.2	b	2	2080	32	2
118	S	0	0	m	2	8020	16	2
119	S	2	0.3	s	2	8020	16	2
120	S	2	0.3	b	2	8020	16	2
121	S	3	1.2	m	2	5050	16	2
122	S	0	0	s	2	5050	16	2
123	S	1	0.2	b	2	5050	16	2
124	S	3	0.9	m	2	2080	16	2
125	S	3	1.3	s	2	2080	16	2
126	S	2	0.6	b	2	2080	16	2
127	S	6	5.2	m	2	8020	8	2
128	S	2	0.7	s	2	8020	8	2
129	S	2	1.1	b	2	8020	8	2
130	S	2	1.5	m	2	5050	8	2
131	S	1	0.2	s	2	5050	8	2
132	S	0	0	b	2	5050	8	2
133	S	2	0.7	m	2	2080	8	2
134	S	2	0.7	s	2	2080	8	2
135	S	6	2.3	b	2	2080	8	2
136	S	4	6.7	m	2	8020	32	3
137	S	1	0.2	s	2	8020	32	3
138	S	1	0.2	b	2	8020	32	3
139	S	1	0.2	m	2	5050	32	3
140	S	0	0	s	2	5050	32	3
141	S	1	0.5	b	2	5050	32	3
142	S	5	4.6	m	2	2080	32	3
143	S	0	0	s	2	2080	32	3
144	S	2	1.5	b	2	2080	32	3
145	S	3	2.5	m	2	8020	16	3
146	S	1	2	s	2	8020	16	3
147	S	3	5.7	b	2	8020	16	3
148	S	1	0.5	m	2	5050	16	3
149	S	2	0.4	s	2	5050	16	3
150	S	1	0.5	b	2	5050	16	3
151	S	4	1.8	m	2	2080	16	3
152	S	2	0.6	s	2	2080	16	3
153	S	3	0.5	b	2	2080	16	3
154	S	5	17.2	m	2	8020	8	3
155	S	1	0.5	s	2	8020	8	3
156	S	0	0	b	2	8020	8	3
157	S	4	1.9	m	2	5050	8	3
158	S	1	0.2	s	2	5050	8	3
159	S	3	1.3	b	2	5050	8	3
160	S	4	0.9	m	2	2080	8	3
161	S	4	1.1	s	2	2080	8	3
162	S	6	2	b	2	2080	8	3
1	O	20	43.8	m	3	8020	32	1
2	O	15	4.5	s	3	8020	32	1
3	O	9	6.9	b	3	8020	32	1
4	O	18	20	m	3	5050	32	1
5	O	12	12.8	s	3	5050	32	1
6	O	8	8.1	b	3	5050	32	1
7	O	15	25.9	m	3	2080	32	1
8	O	12	22.3	s	3	2080	32	1
9	O	8	10.3	b	3	2080	32	1
10	O	13	23.5	m	3	8020	16	1
11	O	5	6.4	s	3	8020	16	1
12	O	8	7.1	b	3	8020	16	1
13	O	7	17.9	m	3	5050	16	1
14	O	9	6.4	s	3	5050	16	1
15	O	7	6.1	b	3	5050	16	1
16	O	11	12.8	m	3	2080	16	1
17	O	11	14	s	3	2080	16	1
18	O	12	12.9	b	3	2080	16	1
19	O	9	9.5	m	3	8020	8	1
20	O	13	7.7	s	3	8020	8	1
21	O	9	7.8	b	3	8020	8	1
22	O	15	7.1	m	3	5050	8	1
23	O	7	8.6	s	3	5050	8	1
24	O	4	5.5	b	3	5050	8	1
25	O	11	10.1	m	3	2080	8	1
26	O	9	11.9	s	3	2080	8	1
27	O	8	14.1	b	3	2080	8	1
28	O	12	20.4	m	3	8020	32	2
29	O	6	8.2	s	3	8020	32	2
30	O	7	11.7	b	3	8020	32	2
31	O	10	4.5	m	3	5050	32	2
32	O	9	6.6	s	3	5050	32	2
33	O	6	5.3	b	3	5050	32	2
34	O	12	13.2	m	3	2080	32	2
35	O	7	6.4	s	3	2080	32	2
36	O	9	8.1	b	3	2080	32	2
37	O	10	12.3	m	3	8020	16	2
38	O	7	8.2	s	3	8020	16	2
39	O	10	11.5	b	3	8020	16	2
40	O	9	8.1	m	3	5050	16	2
41	O	6	6.1	s	3	5050	16	2
42	O	5	7.9	b	3	5050	16	2
43	O	7	6.1	m	3	2080	16	2
44	O	10	6	s	3	2080	16	2
45	O	6	4.1	b	3	2080	16	2
46	O	13	9.9	m	3	8020	8	2
47	O	12	12.7	s	3	8020	8	2
48	O	8	8.7	b	3	8020	8	2
49	O	8	10.7	m	3	5050	8	2
50	O	11	14.3	s	3	5050	8	2
51	O	8	10.1	b	3	5050	8	2
52	O	13	8.1	m	3	2080	8	2
53	O	10	16.6	s	3	2080	8	2
54	O	7	25	b	3	2080	8	2
55	O	13	20	m	3	8020	32	3
56	O	8	5.5	s	3	8020	32	3
57	O	14	10.9	b	3	8020	32	3
58	O	7	14.7	m	3	5050	32	3
59	O	11	8.1	s	3	5050	32	3
60	O	5	8	b	3	5050	32	3
61	O	7	14.2	m	3	2080	32	3
62	O	10	16.9	s	3	2080	32	3
63	O	8	5.3	b	3	2080	32	3
64	O	13	21.2	m	3	8020	16	3
65	O	7	12.8	s	3	8020	16	3
66	O	13	7.6	b	3	8020	16	3
67	O	8	8.7	m	3	5050	16	3
68	O	6	7.4	s	3	5050	16	3
69	O	7	8.1	b	3	5050	16	3
70	O	11	14.6	m	3	2080	16	3
71	O	6	10.6	s	3	2080	16	3
72	O	13	12.6	b	3	2080	16	3
73	O	10	53	m	3	8020	8	3
74	O	13	10.9	s	3	8020	8	3
75	O	14	12.2	b	3	8020	8	3
76	O	14	13.8	m	3	5050	8	3
77	O	9	7.4	s	3	5050	8	3
78	O	15	8.3	b	3	5050	8	3
79	O	17	27.1	m	3	2080	8	3
80	O	15	14.2	s	3	2080	8	3
81	O	20	12.1	b	3	2080	8	3
82	S	7	3	m	3	8020	32	1
83	S	1	0.2	s	3	8020	32	1
84	S	3	0.3	b	3	8020	32	1
85	S	6	2	m	3	5050	32	1
86	S	0	0	s	3	5050	32	1
87	S	2	0.3	b	3	5050	32	1
88	S	9	9.5	m	3	2080	32	1
89	S	7	2.5	s	3	2080	32	1
90	S	9	4	b	3	2080	32	1
91	S	5	3.9	m	3	8020	16	1
92	S	0	0	s	3	8020	16	1
93	S	2	0.3	b	3	8020	16	1
94	S	1	0.2	m	3	5050	16	1
95	S	0	0	s	3	5050	16	1
96	S	1	0.2	b	3	5050	16	1
97	S	6	11.2	m	3	2080	16	1
98	S	10	5.7	s	3	2080	16	1
99	S	2	0.7	b	3	2080	16	1
100	S	5	7.3	m	3	8020	8	1
101	S	3	1.1	s	3	8020	8	1
102	S	1	0.1	b	3	8020	8	1
103	S	7	5.1	m	3	5050	8	1
104	S	1	1	s	3	5050	8	1
105	S	1	0.5	b	3	5050	8	1
106	S	8	9	m	3	2080	8	1
107	S	7	4.2	s	3	2080	8	1
108	S	7	6	b	3	2080	8	1
109	S	4	1.5	m	3	8020	32	2
110	S	1	0.2	s	3	8020	32	2
111	S	3	0.8	b	3	8020	32	2
112	S	2	2	m	3	5050	32	2
113	S	1	0.2	s	3	5050	32	2
114	S	0	0	b	3	5050	32	2
115	S	7	6.5	m	3	2080	32	2
116	S	4	2.7	s	3	2080	32	2
117	S	7	4.8	b	3	2080	32	2
118	S	3	1.1	m	3	8020	16	2
119	S	1	1	s	3	8020	16	2
120	S	2	0.7	b	3	8020	16	2
121	S	1	0.1	m	3	5050	16	2
122	S	0	0	s	3	5050	16	2
123	S	2	1.5	b	3	5050	16	2
124	S	9	7.6	m	3	2080	16	2
125	S	5	3.2	s	3	2080	16	2
126	S	6	3.8	b	3	2080	16	2
127	S	10	10	m	3	8020	8	2
128	S	1	0.1	s	3	8020	8	2
129	S	4	4	b	3	8020	8	2
130	S	3	8	m	3	5050	8	2
131	S	1	0.5	s	3	5050	8	2
132	S	0	0	b	3	5050	8	2
133	S	9	7	m	3	2080	8	2
134	S	6	5.3	s	3	2080	8	2
135	S	8	8.2	b	3	2080	8	2
136	S	4	19	m	3	8020	32	3
137	S	1	0.5	s	3	8020	32	3
138	S	0	0	b	3	8020	32	3
139	S	0	0	m	3	5050	32	3
140	S	2	0.6	s	3	5050	32	3
141	S	1	0.1	b	3	5050	32	3
142	S	10	13.6	m	3	2080	32	3
143	S	2	0.4	s	3	2080	32	3
144	S	9	6.3	b	3	2080	32	3
145	S	5	5.2	m	3	8020	16	3
146	S	1	3	s	3	8020	16	3
147	S	1	4	b	3	8020	16	3
148	S	0	0	m	3	5050	16	3
149	S	1	0.5	s	3	5050	16	3
150	S	1	0.5	b	3	5050	16	3
151	S	5	7.1	m	3	2080	16	3
152	S	10	5.6	s	3	2080	16	3
153	S	8	4.4	b	3	2080	16	3
154	S	2	55	m	3	8020	8	3
155	S	2	7	s	3	8020	8	3
156	S	12	7.3	b	3	8020	8	3
157	S	1	0.5	m	3	5050	8	3
158	S	1	0.2	s	3	5050	8	3
159	S	5	2.4	b	3	5050	8	3
160	S	10	7.2	m	3	2080	8	3
161	S	8	6.6	s	3	2080	8	3
162	S	11	11.4	b	3	2080	8	3
1	O	11	25.2	m	4	8020	32	1
2	O	4	1.2	s	4	8020	32	1
3	O	1	0.2	b	4	8020	32	1
4	O	11	19.3	m	4	5050	32	1
5	O	1	0.5	s	4	5050	32	1
6	O	2	0.4	b	4	5050	32	1
7	O	11	13.2	m	4	2080	32	1
8	O	6	3.4	s	4	2080	32	1
9	O	2	0.6	b	4	2080	32	1
10	O	4	5.5	m	4	8020	16	1
11	O	2	0.7	s	4	8020	16	1
12	O	4	1.4	b	4	8020	16	1
13	O	6	17.7	m	4	5050	16	1
14	O	4	2.7	s	4	5050	16	1
15	O	3	1.2	b	4	5050	16	1
16	O	5	10.5	m	4	2080	16	1
17	O	3	2.5	s	4	2080	16	1
18	O	12	10	b	4	2080	16	1
19	O	7	12	m	4	8020	8	1
20	O	4	2.5	s	4	8020	8	1
21	O	3	1.5	b	4	8020	8	1
22	O	8	4.1	m	4	5050	8	1
23	O	2	1.5	s	4	5050	8	1
24	O	2	1.5	b	4	5050	8	1
25	O	8	11.3	m	4	2080	8	1
26	O	5	3.2	s	4	2080	8	1
27	O	4	3.5	b	4	2080	8	1
28	O	8	10.7	m	4	8020	32	2
29	O	3	1.4	s	4	8020	32	2
30	O	4	1.4	b	4	8020	32	2
31	O	5	3.9	m	4	5050	32	2
32	O	4	1.1	s	4	5050	32	2
33	O	2	1.2	b	4	5050	32	2
34	O	8	12	m	4	2080	32	2
35	O	4	3.7	s	4	2080	32	2
36	O	4	2.7	b	4	2080	32	2
37	O	6	35.7	m	4	8020	16	2
38	O	4	1.7	s	4	8020	16	2
39	O	4	3.9	b	4	8020	16	2
40	O	3	6	m	4	5050	16	2
41	O	2	0.4	s	4	5050	16	2
42	O	2	1	b	4	5050	16	2
43	O	3	15.5	m	4	2080	16	2
44	O	4	1.4	s	4	2080	16	2
45	O	5	2.4	b	4	2080	16	2
46	O	9	18.5	m	4	8020	8	2
47	O	5	2.1	s	4	8020	8	2
48	O	4	2.2	b	4	8020	8	2
49	O	5	14.5	m	4	5050	8	2
50	O	3	4	s	4	5050	8	2
51	O	3	4	b	4	5050	8	2
52	O	8	13.5	m	4	2080	8	2
53	O	5	4.2	s	4	2080	8	2
54	O	5	2.9	b	4	2080	8	2
55	O	8	15.6	m	4	8020	32	3
56	O	0	0	s	4	8020	32	3
57	O	3	1.2	b	4	8020	32	3
58	O	4	18	m	4	5050	32	3
59	O	2	2.2	s	4	5050	32	3
60	O	2	0.4	b	4	5050	32	3
61	O	7	10.8	m	4	2080	32	3
62	O	6	2.5	s	4	2080	32	3
63	O	2	1	b	4	2080	32	3
64	O	3	20	m	4	8020	16	3
65	O	7	6.2	s	4	8020	16	3
66	O	5	4.9	b	4	8020	16	3
67	O	4	5.4	m	4	5050	16	3
68	O	5	2.7	s	4	5050	16	3
69	O	3	2	b	4	5050	16	3
70	O	5	6.5	m	4	2080	16	3
71	O	5	7.5	s	4	2080	16	3
72	O	6	3.2	b	4	2080	16	3
73	O	5	60	m	4	8020	8	3
74	O	6	7	s	4	8020	8	3
75	O	11	5.9	b	4	8020	8	3
76	O	7	11	m	4	5050	8	3
77	O	2	3.5	s	4	5050	8	3
78	O	5	2.7	b	4	5050	8	3
79	O	4	16	m	4	2080	8	3
80	O	4	16	s	4	2080	8	3
81	O	6	5	b	4	2080	8	3
82	S	4	1.6	m	4	8020	32	1
83	S	0	0	s	4	8020	32	1
84	S	1	0.2	b	4	8020	32	1
85	S	2	0.3	m	4	5050	32	1
86	S	0	0	s	4	5050	32	1
87	S	0	0	b	4	5050	32	1
88	S	5	4.6	m	4	2080	32	1
89	S	2	1	s	4	2080	32	1
90	S	3	1.1	b	4	2080	32	1
91	S	3	5.5	m	4	8020	16	1
92	S	0	0	s	4	8020	16	1
93	S	0	0	b	4	8020	16	1
94	S	1	0.2	m	4	5050	16	1
95	S	0	0	s	4	5050	16	1
96	S	0	0	b	4	5050	16	1
97	S	1	1.9	m	4	2080	16	1
98	S	3	0.9	s	4	2080	16	1
99	S	1	0.2	b	4	2080	16	1
100	S	5	6.8	m	4	8020	8	1
101	S	2	0.3	s	4	8020	8	1
102	S	1	0.2	b	4	8020	8	1
103	S	0	0	m	4	5050	8	1
104	S	0	0	s	4	5050	8	1
105	S	0	0	b	4	5050	8	1
106	S	4	3.6	m	4	2080	8	1
107	S	2	0.6	s	4	2080	8	1
108	S	1	1	b	4	2080	8	1
109	S	2	4.5	m	4	8020	32	2
110	S	1	0.1	s	4	8020	32	2
111	S	1	0.2	b	4	8020	32	2
112	S	1	3	m	4	5050	32	2
113	S	0	0	s	4	5050	32	2
114	S	0	0	b	4	5050	32	2
115	S	3	0.6	m	4	2080	32	2
116	S	2	1.5	s	4	2080	32	2
117	S	1	0.2	b	4	2080	32	2
118	S	2	1.5	m	4	8020	16	2
119	S	1	1	s	4	8020	16	2
120	S	1	0.5	b	4	8020	16	2
121	S	0	0	m	4	5050	16	2
122	S	0	0	s	4	5050	16	2
123	S	0	0	b	4	5050	16	2
124	S	2	2	m	4	2080	16	2
125	S	0	0	s	4	2080	16	2
126	S	4	1	b	4	2080	16	2
127	S	3	7.5	m	4	8020	8	2
128	S	1	0.1	s	4	8020	8	2
129	S	1	2	b	4	8020	8	2
130	S	1	3	m	4	5050	8	2
131	S	0	0	s	4	5050	8	2
132	S	0	0	b	4	5050	8	2
133	S	4	2.4	m	4	2080	8	2
134	S	2	1.5	s	4	2080	8	2
135	S	3	2.2	b	4	2080	8	2
136	S	2	20	m	4	8020	32	3
137	S	0	0	s	4	8020	32	3
138	S	1	0.2	b	4	8020	32	3
139	S	0	0	m	4	5050	32	3
140	S	0	0	s	4	5050	32	3
141	S	1	0.2	b	4	5050	32	3
142	S	5	2.4	m	4	2080	32	3
143	S	0	0	s	4	2080	32	3
144	S	4	3.2	b	4	2080	32	3
145	S	2	5	m	4	8020	16	3
146	S	1	2	s	4	8020	16	3
147	S	1	3	b	4	8020	16	3
148	S	0	0	m	4	5050	16	3
149	S	0	0	s	4	5050	16	3
150	S	0	0	b	4	5050	16	3
151	S	4	4.2	m	4	2080	16	3
152	S	1	0.2	s	4	2080	16	3
153	S	2	0.7	b	4	2080	16	3
154	S	3	60	m	4	8020	8	3
155	S	1	5	s	4	8020	8	3
156	S	4	1.9	b	4	8020	8	3
157	S	2	7	m	4	5050	8	3
158	S	1	0.5	s	4	5050	8	3
159	S	2	1	b	4	5050	8	3
160	S	3	5	m	4	2080	8	3
161	S	2	0.4	s	4	2080	8	3
162	S	5	4.2	b	4	2080	8	3
1	O	15	32.2	m	5	8020	32	1
2	O	8	4.5	s	5	8020	32	1
3	O	6	3.6	b	5	8020	32	1
4	O	11	14.4	m	5	5050	32	1
5	O	5	3.2	s	5	5050	32	1
6	O	2	0.4	b	5	5050	32	1
7	O	10	13	m	5	2080	32	1
8	O	6	2.1	s	5	2080	32	1
9	O	7	2.1	b	5	2080	32	1
10	O	7	6.2	m	5	8020	16	1
11	O	5	2.4	s	5	8020	16	1
12	O	6	1.8	b	5	8020	16	1
13	O	8	15.8	m	5	5050	16	1
14	O	6	1.2	s	5	5050	16	1
15	O	5	4.1	b	5	5050	16	1
16	O	5	11.7	m	5	2080	16	1
17	O	4	1.8	s	5	2080	16	1
18	O	6	6.5	b	5	2080	16	1
19	O	10	9.8	m	5	8020	8	1
20	O	13	3.9	s	5	8020	8	1
21	O	8	2.1	b	5	8020	8	1
22	O	13	4.2	m	5	5050	8	1
23	O	6	2	s	5	5050	8	1
24	O	3	0.9	b	5	5050	8	1
25	O	14	10.5	m	5	2080	8	1
26	O	8	3	s	5	2080	8	1
27	O	4	1.3	b	5	2080	8	1
28	O	6	13.7	m	5	8020	32	2
29	O	5	2.1	s	5	8020	32	2
30	O	3	1.5	b	5	8020	32	2
31	O	8	4.3	m	5	5050	32	2
32	O	5	1.5	s	5	5050	32	2
33	O	3	1.1	b	5	5050	32	2
34	O	11	11.3	m	5	2080	32	2
35	O	6	1.3	s	5	2080	32	2
36	O	3	0.9	b	5	2080	32	2
37	O	9	21.9	m	5	8020	16	2
38	O	5	1.7	s	5	8020	16	2
39	O	6	2.2	b	5	8020	16	2
40	O	7	8.5	m	5	5050	16	2
41	O	5	1.2	s	5	5050	16	2
42	O	3	0.9	b	5	5050	16	2
43	O	6	8.4	m	5	2080	16	2
44	O	4	0.8	s	5	2080	16	2
45	O	3	1.2	b	5	2080	16	2
46	O	11	17.3	m	5	8020	8	2
47	O	8	2.6	s	5	8020	8	2
48	O	8	1.7	b	5	8020	8	2
49	O	9	12	m	5	5050	8	2
50	O	5	2.2	s	5	5050	8	2
51	O	7	1.8	b	5	5050	8	2
52	O	8	14.1	m	5	2080	8	2
53	O	4	1	s	5	2080	8	2
54	O	8	2.9	b	5	2080	8	2
55	O	10	3.2	m	5	8020	32	3
56	O	11	3.1	s	5	8020	32	3
57	O	4	1.3	b	5	8020	32	3
58	O	10	5.9	m	5	5050	32	3
59	O	4	1.7	s	5	5050	32	3
60	O	6	1.8	b	5	5050	32	3
61	O	7	14.4	m	5	2080	32	3
62	O	7	1.7	s	5	2080	32	3
63	O	5	1.2	b	5	2080	32	3
64	O	9	3.5	m	5	8020	16	3
65	O	5	1.6	s	5	8020	16	3
66	O	7	2.8	b	5	8020	16	3
67	O	8	3.8	m	5	5050	16	3
68	O	4	1.9	s	5	5050	16	3
69	O	4	1	b	5	5050	16	3
70	O	8	6.4	m	5	2080	16	3
71	O	4	1.9	s	5	2080	16	3
72	O	9	3.3	b	5	2080	16	3
73	O	13	6.2	m	5	8020	8	3
74	O	5	1.3	s	5	8020	8	3
75	O	13	3.9	b	5	8020	8	3
76	O	9	9.3	m	5	5050	8	3
77	O	8	2.6	s	5	5050	8	3
78	O	8	2.8	b	5	5050	8	3
79	O	10	6.9	m	5	2080	8	3
80	O	10	3.9	s	5	2080	8	3
81	O	13	5.7	b	5	2080	8	3
82	S	5	2.4	m	5	8020	32	1
83	S	1	0.2	s	5	8020	32	1
84	S	2	0.4	b	5	8020	32	1
85	S	3	0.6	m	5	5050	32	1
86	S	2	0.7	s	5	5050	32	1
87	S	2	0.4	b	5	5050	32	1
88	S	8	2.9	m	5	2080	32	1
89	S	3	0.6	s	5	2080	32	1
90	S	3	0.9	b	5	2080	32	1
91	S	5	2.1	m	5	8020	16	1
92	S	4	1	s	5	8020	16	1
93	S	2	0.7	b	5	8020	16	1
94	S	2	0.7	m	5	5050	16	1
95	S	0	0	s	5	5050	16	1
96	S	1	0.2	b	5	5050	16	1
97	S	4	1.4	m	5	2080	16	1
98	S	2	0.3	s	5	2080	16	1
99	S	3	0.6	b	5	2080	16	1
100	S	5	2.4	m	5	8020	8	1
101	S	1	0.2	s	5	8020	8	1
102	S	0	0	b	5	8020	8	1
103	S	4	0.8	m	5	5050	8	1
104	S	0	0	s	5	5050	8	1
105	S	1	0.2	b	5	5050	8	1
106	S	5	4.9	m	5	2080	8	1
107	S	2	0.4	s	5	2080	8	1
108	S	7	1.5	b	5	2080	8	1
109	S	2	1.2	m	5	8020	32	2
110	S	3	0.6	s	5	8020	32	2
111	S	1	0.2	b	5	8020	32	2
112	S	2	1.5	m	5	5050	32	2
113	S	1	0.2	s	5	5050	32	2
114	S	1	0.5	b	5	5050	32	2
115	S	7	2.3	m	5	2080	32	2
116	S	5	1	s	5	2080	32	2
117	S	4	1.4	b	5	2080	32	2
118	S	3	1.5	m	5	8020	16	2
119	S	2	0.3	s	5	8020	16	2
120	S	1	0.2	b	5	8020	16	2
121	S	2	0.4	m	5	5050	16	2
122	S	0	0	s	5	5050	16	2
123	S	0	0	b	5	5050	16	2
124	S	6	2.6	m	5	2080	16	2
125	S	4	0.8	s	5	2080	16	2
126	S	5	1	b	5	2080	16	2
127	S	6	5.4	m	5	8020	8	2
128	S	3	0.9	s	5	8020	8	2
129	S	2	0.7	b	5	8020	8	2
130	S	3	2	m	5	5050	8	2
131	S	1	0.2	s	5	5050	8	2
132	S	0	0	b	5	5050	8	2
133	S	7	2.8	m	5	2080	8	2
134	S	2	1.2	s	5	2080	8	2
135	S	3	1.4	b	5	2080	8	2
136	S	5	4.9	m	5	8020	32	3
137	S	1	0.5	s	5	8020	32	3
138	S	2	0.4	b	5	8020	32	3
139	S	1	1	m	5	5050	32	3
140	S	2	0.4	s	5	5050	32	3
141	S	1	0.2	b	5	5050	32	3
142	S	10	3.2	m	5	2080	32	3
143	S	1	0.5	s	5	2080	32	3
144	S	6	1.8	b	5	2080	32	3
145	S	4	2.4	m	5	8020	16	3
146	S	1	0.5	s	5	8020	16	3
147	S	1	1	b	5	8020	16	3
148	S	2	1	m	5	5050	16	3
149	S	1	0.2	s	5	5050	16	3
150	S	2	0.4	b	5	5050	16	3
151	S	2	2.5	m	5	2080	16	3
152	S	5	1.3	s	5	2080	16	3
153	S	5	1.6	b	5	2080	16	3
154	S	4	8.2	m	5	8020	8	3
155	S	1	1	s	5	8020	8	3
156	S	6	2.3	b	5	8020	8	3
157	S	4	2.4	m	5	5050	8	3
158	S	4	1.1	s	5	5050	8	3
159	S	5	1.3	b	5	5050	8	3
160	S	4	3.4	m	5	2080	8	3
161	S	4	1.1	s	5	2080	8	3
162	S	10	3.3	b	5	2080	8	3
